# Supplementary material for: Bis(μ-2-methyl­quinolin-8-olato)-κ3 N,O:O;κ3 O:N,O-bis­[(methanol-κO)(nitrato-κ2 O,O′)lead(II)]
Source: Acta Crystallogr Sect E Struct Rep Online. 2009 Feb 11;65(Pt 3):m259. doi: 10.1107/S1600536809003547 (PMC2968636; doi:10.1107/S1600536809003547)
Supplement: Supplementary file 1 [file e-65-0m259-sup1.cif]

##############################################################################
###                                                                        ###
###        Electronic paper (Acta Crystallographica Section E)             ###
###                                                                        ###
##############################################################################
#                                                                            #
# This CIF contains the data in a paper accepted for publication in Acta     #
# Crystallographica Section E. It conforms to the requirements of Notes      #
# for Authors for Section E, and has been peer reviewed under the auspices   #
# of the IUCr Commission on Journals.                                        #
#                                                                            #
# Full details of the Crystallographic Information File format               #
# are given in the paper "The Crystallographic Information File (CIF):       #
# a New Standard Archive File for Crystallography" by S. R. Hall, F. H.      #
# Allen and I. D. Brown [Acta Cryst. (1991), A47, 655-685].                  #
#                                                                            #
# The current version of the core CIF dictionary is obtainable from          #
# ftp://ftp.iucr.org/pub/cif_core.dic. The current version number is 2.4.    #
#                                                                            #
# Software is freely available for graphical display of the structure(s) in  #
# this CIF.  For information consult the CIF home page http://www.iucr.org/  #
# cif/home.html                                                              #
#                                                                            #
# This file may be used for bona fide research purposes within the           #
# scientific community so long as proper attribution is given to the journal # 
# article from which it was obtained.                                        #
#                                                                            #
##############################################################################
                                             
data_global
_audit_creation_method     SHELXL97
_journal_date_recd_electronic     2009-01-27
_journal_date_accepted     2009-01-29
_journal_name_full     'Acta Crystallographica, Section E'
_journal_year     2009
_journal_volume     65
_journal_issue      3
_journal_page_first     m259
_journal_page_last     m259
_journal_paper_category     QM
_journal_coeditor_code     TK2363
_publ_contact_author_name     'Dr Seik Weng Ng'
_publ_contact_author_address
;
Department of Chemistry
University of Malaya
50603 Kuala Lumpur
Malaysia
;
_publ_contact_author_email     seikweng@um.edu.my
_publ_contact_author_fax     '03 7967 4193'
_publ_contact_author_phone     '03 7967 6778'
_publ_section_title
;\
Bis(\m-2-methylquinolin-8-olato)-\k^3^<i>N</i>,<i>O</i>:<i>O</i>;\k^3^<i>O</i>:\
<i>N</i>,<i>O</i>-bis[(methanol-\k<i>O</i>)(nitrato-\k^2^<i>O</i>,<i>O</i>')\
lead(II)]
;
loop_
    _publ_author_name
    _publ_author_address
    'Mohammadnezhad Sh., Gholamhossein'
;
Department of Chemistry
General Campus
Shahid Beheshti University
Tehran 1983963113
Iran
;
    'Amini, Mostafa M.'
;
Department of Chemistry
General Campus
Shahid Beheshti University
Tehran 1983963113
Iran
;
    'Ng, Seik Weng'
;
Department of Chemistry
University of Malaya
50603 Kuala Lumpur
Malaysia
;
data_I
_audit_creation_method     SHELXL97
_chemical_name_systematic
;
Bis(\m-2-methylquinolin-8-olato)-
\k^3^<i>N</i>,<i>O</i>:<i>O</i>;\k^3^<i>O</i>:<i>N</i>,<i>O</i>-
bis[(methanol-\k<i>O</i>)(nitrato-\k^2^<i>O</i>,<i>O</i>')lead(II)]
;
_chemical_name_common     ?
_chemical_formula_moiety     'C22 H24 N4 O10 Pb2'
_chemical_formula_sum     'C22 H24 N4 O10 Pb2'
_chemical_formula_iupac     '[Pb2 (C10 H8 N O)2 (N O3)2 (C H4 O)2]'
_chemical_formula_weight     918.83
_chemical_melting_point     ?
_symmetry_cell_setting     triclinic
_symmetry_space_group_name_H-M     'P -1'
_symmetry_space_group_name_Hall     '-P 1'
loop_
    _symmetry_equiv_pos_as_xyz
    'x, y, z'
    '-x, -y, -z'
_cell_length_a     8.25790(10)
_cell_length_b     8.80520(10)
_cell_length_c     9.67650(10)
_cell_angle_alpha     103.9760(10)
_cell_angle_beta     98.2620(10)
_cell_angle_gamma     108.1900(10)
_cell_volume     630.070(10)
_cell_formula_units_Z     1
_cell_measurement_reflns_used     5067
_cell_measurement_theta_min     2.2
_cell_measurement_theta_max     28.3
_cell_measurement_temperature     100(2)
_exptl_crystal_description     block
_exptl_crystal_colour     yellow
_exptl_crystal_size_max     0.20
_exptl_crystal_size_mid     0.15
_exptl_crystal_size_min     0.05
_exptl_crystal_density_diffrn     2.422
_exptl_crystal_density_meas     ?
_exptl_crystal_density_method     'not measured'
_exptl_crystal_F_000     428
_exptl_absorpt_coefficient_mu     13.407
_exptl_absorpt_correction_type     multi-scan
_exptl_absorpt_process_details     '(SADABS; Sheldrick, 1996)'
_exptl_absorpt_correction_T_min     0.175
_exptl_absorpt_correction_T_max     0.554
_diffrn_ambient_temperature     100(2)
_diffrn_radiation_type     MoK\a
_diffrn_radiation_wavelength     0.71073
_diffrn_radiation_source     'fine-focus sealed tube'
_diffrn_radiation_monochromator     graphite
_diffrn_measurement_device_type     'Bruker SMART APEX'
_diffrn_measurement_method     \w
_diffrn_detector_area_resol_mean     ?
_diffrn_reflns_number     5958
_diffrn_reflns_av_R_equivalents     0.019
_diffrn_reflns_av_sigmaI/netI     0.027
_diffrn_reflns_theta_min     2.2
_diffrn_reflns_theta_max     27.5
_diffrn_reflns_theta_full     27.5
_diffrn_measured_fraction_theta_max     0.994
_diffrn_measured_fraction_theta_full     0.994
_diffrn_reflns_limit_h_min     -10
_diffrn_reflns_limit_h_max     10
_diffrn_reflns_limit_k_min     -11
_diffrn_reflns_limit_k_max     11
_diffrn_reflns_limit_l_min     -12
_diffrn_reflns_limit_l_max     12
_diffrn_standards_number     0
_diffrn_standards_interval_count     0
_diffrn_standards_interval_time     0
_diffrn_standards_decay_%     0
_reflns_number_total     2872
_reflns_number_gt     2754
_reflns_threshold_expression     I>2\s(I)
_refine_ls_structure_factor_coef     Fsqd
_refine_ls_matrix_type     full
_refine_ls_R_factor_all     0.022
_refine_ls_R_factor_gt     0.021
_refine_ls_wR_factor_gt     0.057
_refine_ls_wR_factor_ref     0.058
_refine_ls_goodness_of_fit_ref     1.08
_refine_ls_restrained_S_all     1.08
_refine_ls_number_reflns     2872
_refine_ls_number_parameters     174
_refine_ls_number_restraints     1
_refine_ls_hydrogen_treatment     mixed
_refine_ls_weighting_scheme     calc
_refine_ls_weighting_details
       'calc w = 1/[\s^2^(Fo^2^)+(0.0341P)^2^+1.3909P] where P=(Fo^2^+2Fc^2^)/3'
_atom_sites_solution_hydrogens     geom
_atom_sites_solution_primary     direct
_atom_sites_solution_secondary     difmap
_refine_ls_shift/su_max     0.001
_refine_ls_shift/su_mean     0.001
_refine_diff_density_max     1.41
_refine_diff_density_min     -2.12
_refine_ls_extinction_method     none
_refine_ls_extinction_coef     ?
loop_
    _atom_type_symbol
    _atom_type_description
    _atom_type_scat_dispersion_real
    _atom_type_scat_dispersion_imag
    _atom_type_scat_source
    'C' 'C' 0.0033 0.0016
                         'International Tables Vol C Tables 4.2.6.8 and 6.1.1.4'
    'H' 'H' 0.0000 0.0000
                         'International Tables Vol C Tables 4.2.6.8 and 6.1.1.4'
    'N' 'N' 0.0061 0.0033
                         'International Tables Vol C Tables 4.2.6.8 and 6.1.1.4'
    'O' 'O' 0.0106 0.0060
                         'International Tables Vol C Tables 4.2.6.8 and 6.1.1.4'
    'Pb' 'Pb' -3.3944 10.1111
                         'International Tables Vol C Tables 4.2.6.8 and 6.1.1.4'
_computing_data_collection     'APEX2 (Bruker, 2008)'
_computing_cell_refinement     'SAINT (Bruker, 2008)'
_computing_data_reduction     'SAINT (Bruker, 2008)'
_computing_structure_solution     'SHELXS97 (Sheldrick, 2008)'
_computing_structure_refinement     'SHELXL97 (Sheldrick, 2008)'
_computing_molecular_graphics     'X-SEED (Barbour, 2001)'
_computing_publication_material     'publCIF (Westrip, 2009)'
loop_
    _atom_site_type_symbol
    _atom_site_label
    _atom_site_fract_x
    _atom_site_fract_y
    _atom_site_fract_z
    _atom_site_U_iso_or_equiv
    _atom_site_adp_type
    _atom_site_calc_flag
    _atom_site_refinement_flags
    _atom_site_occupancy
    _atom_site_disorder_assembly
    _atom_site_disorder_group
    Pb Pb1 0.403585(18) 0.747859(17) 0.434423(15) 0.01020(6) Uani d . 1 . .
    O O1 0.5672(4) 0.9839(4) 0.3886(3) 0.0139(6) Uani d . 1 . .
    O O2 0.7047(5) 0.7066(4) 0.4111(4) 0.0202(7) Uani d . 1 . .
    O O3 0.6609(5) 0.6459(5) 0.6104(4) 0.0263(8) Uani d . 1 . .
    O O4 0.8652(5) 0.5918(5) 0.5137(4) 0.0261(8) Uani d . 1 . .
    O O5 0.0903(4) 0.7403(4) 0.3446(4) 0.0175(6) Uani d D 1 . .
    H H5 0.006(6) 0.691(7) 0.376(7) 0.028(17) Uiso d D 1 . .
    N N1 0.3858(5) 0.7002(4) 0.1665(4) 0.0114(7) Uani d . 1 . .
    N N2 0.7441(5) 0.6484(5) 0.5124(4) 0.0146(7) Uani d . 1 . .
    C C1 0.6165(6) 0.9696(5) 0.2615(5) 0.0123(8) Uani d . 1 . .
    C C2 0.7547(6) 1.0900(6) 0.2411(5) 0.0169(9) Uani d . 1 . .
    H H2 0.8219 1.1885 0.3203 0.020 Uiso calc R 1 . .
    C C3 0.7985(6) 1.0691(6) 0.1028(5) 0.0205(9) Uani d . 1 . .
    H H3 0.8963 1.1529 0.0913 0.025 Uiso calc R 1 . .
    C C4 0.7024(6) 0.9308(6) -0.0140(5) 0.0199(9) Uani d . 1 . .
    H H4 0.7315 0.9203 -0.1065 0.024 Uiso calc R 1 . .
    C C5 0.5592(6) 0.8028(5) 0.0032(5) 0.0141(8) Uani d . 1 . .
    C C6 0.5180(5) 0.8209(5) 0.1415(4) 0.0115(8) Uani d . 1 . .
    C C7 0.4520(6) 0.6577(6) -0.1116(5) 0.0167(9) Uani d . 1 . .
    H H7 0.4731 0.6417 -0.2070 0.020 Uiso calc R 1 . .
    C C8 0.3161(6) 0.5389(6) -0.0852(5) 0.0165(9) Uani d . 1 . .
    H H8 0.2419 0.4414 -0.1626 0.020 Uiso calc R 1 . .
    C C9 0.2879(5) 0.5628(5) 0.0573(5) 0.0121(8) Uani d . 1 . .
    C C10 0.1480(5) 0.4306(4) 0.0890(5) 0.0160(9) Uani d . 1 . .
    H H10A 0.2007 0.3646 0.1358 0.024 Uiso calc R 1 . .
    H H10B 0.0632 0.3567 -0.0028 0.024 Uiso calc R 1 . .
    H H10C 0.0879 0.4834 0.1549 0.024 Uiso calc R 1 . .
    C C11 0.0687(6) 0.8890(4) 0.3246(5) 0.0257(11) Uani d R 1 . .
    H H11A 0.0928 0.9717 0.4205 0.039 Uiso calc R 1 . .
    H H11B -0.0520 0.8616 0.2712 0.039 Uiso calc R 1 . .
    H H11C 0.1504 0.9358 0.2684 0.039 Uiso calc R 1 . .
loop_
    _atom_site_aniso_label
    _atom_site_aniso_U_11
    _atom_site_aniso_U_22
    _atom_site_aniso_U_33
    _atom_site_aniso_U_12
    _atom_site_aniso_U_13
    _atom_site_aniso_U_23
    Pb1 0.01050(9) 0.00980(9) 0.01087(9) 0.00331(6) 0.00258(6) 0.00458(6)
    O1 0.0147(15) 0.0116(13) 0.0134(14) 0.0013(12) 0.0045(12) 0.0043(11)
    O2 0.0235(18) 0.0268(17) 0.0212(16) 0.0148(14) 0.0101(14) 0.0161(14)
    O3 0.0270(19) 0.046(2) 0.0163(16) 0.0181(17) 0.0125(14) 0.0177(16)
    O4 0.0162(17) 0.0333(19) 0.039(2) 0.0136(15) 0.0108(15) 0.0205(17)
    O5 0.0129(16) 0.0205(16) 0.0227(16) 0.0073(13) 0.0072(13) 0.0098(13)
    N1 0.0117(17) 0.0121(16) 0.0120(16) 0.0041(14) 0.0028(13) 0.0067(13)
    N2 0.0126(18) 0.0164(17) 0.0159(17) 0.0051(14) 0.0036(14) 0.0068(14)
    C1 0.014(2) 0.0129(18) 0.0128(19) 0.0072(16) 0.0030(16) 0.0055(16)
    C2 0.017(2) 0.015(2) 0.017(2) 0.0048(17) 0.0033(17) 0.0049(17)
    C3 0.018(2) 0.019(2) 0.027(2) 0.0039(18) 0.0113(19) 0.0115(19)
    C4 0.021(2) 0.022(2) 0.022(2) 0.0080(19) 0.0124(19) 0.0110(19)
    C5 0.015(2) 0.017(2) 0.0138(19) 0.0064(17) 0.0063(16) 0.0096(17)
    C6 0.0095(19) 0.0148(19) 0.0134(19) 0.0071(16) 0.0022(15) 0.0067(16)
    C7 0.018(2) 0.021(2) 0.014(2) 0.0101(18) 0.0053(17) 0.0049(17)
    C8 0.014(2) 0.017(2) 0.017(2) 0.0061(17) 0.0020(16) 0.0030(17)
    C9 0.0088(19) 0.0137(19) 0.0140(19) 0.0047(16) 0.0011(15) 0.0045(16)
    C10 0.011(2) 0.0125(19) 0.020(2) -0.0014(16) 0.0022(16) 0.0038(16)
    C11 0.022(3) 0.024(2) 0.036(3) 0.010(2) 0.008(2) 0.014(2)
loop_
    _geom_bond_atom_site_label_1
    _geom_bond_atom_site_label_2
    _geom_bond_site_symmetry_2
    _geom_bond_distance
    _geom_bond_publ_flag
    Pb1 O1 . 2.281(3) ?
    Pb1 O1 2_676 2.478(3) ?
    Pb1 N1 . 2.499(3) ?
    Pb1 O5 . 2.583(3) ?
    Pb1 O2 . 2.655(3) ?
    Pb1 O3 . 3.019(4) ?
    Pb1 O3 2_666 3.248(4) ?
    Pb1 O4 2_666 3.320(4) ?
    O1 C1 . 1.341(5) ?
    O1 Pb1 2_676 2.478(3) ?
    O2 N2 . 1.259(5) ?
    O3 N2 . 1.248(5) ?
    O4 N2 . 1.248(5) ?
    O5 C11 . 1.430(5) ?
    O5 H5 . 0.838(10) ?
    N1 C9 . 1.326(5) ?
    N1 C6 . 1.362(5) ?
    C1 C2 . 1.369(6) ?
    C1 C6 . 1.433(6) ?
    C2 C3 . 1.421(6) ?
    C2 H2 . 0.9500 ?
    C3 C4 . 1.365(7) ?
    C3 H3 . 0.9500 ?
    C4 C5 . 1.418(6) ?
    C4 H4 . 0.9500 ?
    C5 C7 . 1.406(6) ?
    C5 C6 . 1.412(6) ?
    C7 C8 . 1.378(6) ?
    C7 H7 . 0.9500 ?
    C8 C9 . 1.408(6) ?
    C8 H8 . 0.9500 ?
    C9 C10 . 1.490(5) ?
    C10 H10A . 0.9800 ?
    C10 H10B . 0.9800 ?
    C10 H10C . 0.9800 ?
    C11 H11A . 0.9800 ?
    C11 H11B . 0.9800 ?
    C11 H11C . 0.9800 ?
loop_
    _geom_angle_atom_site_label_1
    _geom_angle_atom_site_label_2
    _geom_angle_atom_site_label_3
    _geom_angle_site_symmetry_1
    _geom_angle_site_symmetry_3
    _geom_angle
    _geom_angle_publ_flag
    O1 Pb1 O1 . 2_676 64.88(12) ?
    O1 Pb1 N1 . . 68.38(11) ?
    O1 Pb1 N1 2_676 . 124.94(11) ?
    O1 Pb1 O5 . . 100.85(11) ?
    O1 Pb1 O5 2_676 . 82.53(10) ?
    N1 Pb1 O5 . . 79.21(11) ?
    O1 Pb1 O2 . . 75.46(11) ?
    O1 Pb1 O2 2_676 . 114.95(11) ?
    N1 Pb1 O2 . . 78.25(11) ?
    O5 Pb1 O2 . . 156.87(11) ?
    O1 Pb1 O3 . . 105.98(11) ?
    O1 Pb1 O3 2_676 . 100.58(10) ?
    N1 Pb1 O3 . . 119.16(10) ?
    O5 Pb1 O3 . . 151.65(10) ?
    O2 Pb1 O3 . . 44.42(9) ?
    O1 Pb1 O3 . 2_666 144.45(10) ?
    O1 Pb1 O3 2_676 2_666 144.84(9) ?
    N1 Pb1 O3 . 2_666 89.96(10) ?
    O5 Pb1 O3 . 2_666 102.30(10) ?
    O2 Pb1 O3 . 2_666 72.63(10) ?
    O3 Pb1 O3 . 2_666 59.42(12) ?
    O1 Pb1 O4 . 2_666 175.03(10) ?
    O1 Pb1 O4 2_676 2_666 114.40(10) ?
    N1 Pb1 O4 . 2_666 109.62(11) ?
    O5 Pb1 O4 . 2_666 74.21(9) ?
    O2 Pb1 O4 . 2_666 108.83(9) ?
    O3 Pb1 O4 . 2_666 78.99(10) ?
    O3 Pb1 O4 2_666 2_666 38.47(9) ?
    C1 O1 Pb1 . . 119.2(2) ?
    C1 O1 Pb1 . 2_676 124.9(2) ?
    Pb1 O1 Pb1 . 2_676 115.12(12) ?
    N2 O2 Pb1 . . 106.1(2) ?
    N2 O3 Pb1 . . 88.6(2) ?
    C11 O5 Pb1 . . 118.7(2) ?
    C11 O5 H5 . . 108(4) ?
    Pb1 O5 H5 . . 122(4) ?
    C9 N1 C6 . . 119.7(4) ?
    C9 N1 Pb1 . . 127.4(3) ?
    C6 N1 Pb1 . . 111.6(3) ?
    O3 N2 O4 . . 120.2(4) ?
    O3 N2 O2 . . 119.9(4) ?
    O4 N2 O2 . . 119.8(4) ?
    O1 C1 C2 . . 123.2(4) ?
    O1 C1 C6 . . 117.8(4) ?
    C2 C1 C6 . . 119.0(4) ?
    C1 C2 C3 . . 120.6(4) ?
    C1 C2 H2 . . 119.7 ?
    C3 C2 H2 . . 119.7 ?
    C4 C3 C2 . . 121.2(4) ?
    C4 C3 H3 . . 119.4 ?
    C2 C3 H3 . . 119.4 ?
    C3 C4 C5 . . 119.8(4) ?
    C3 C4 H4 . . 120.1 ?
    C5 C4 H4 . . 120.1 ?
    C7 C5 C6 . . 117.2(4) ?
    C7 C5 C4 . . 123.5(4) ?
    C6 C5 C4 . . 119.3(4) ?
    N1 C6 C5 . . 122.2(4) ?
    N1 C6 C1 . . 117.7(4) ?
    C5 C6 C1 . . 120.2(4) ?
    C8 C7 C5 . . 119.8(4) ?
    C8 C7 H7 . . 120.1 ?
    C5 C7 H7 . . 120.1 ?
    C7 C8 C9 . . 119.6(4) ?
    C7 C8 H8 . . 120.2 ?
    C9 C8 H8 . . 120.2 ?
    N1 C9 C8 . . 121.5(4) ?
    N1 C9 C10 . . 118.5(4) ?
    C8 C9 C10 . . 120.0(4) ?
    C9 C10 H10A . . 109.5 ?
    C9 C10 H10B . . 109.5 ?
    H10A C10 H10B . . 109.5 ?
    C9 C10 H10C . . 109.5 ?
    H10A C10 H10C . . 109.5 ?
    H10B C10 H10C . . 109.5 ?
    O5 C11 H11A . . 109.5 ?
    O5 C11 H11B . . 109.5 ?
    H11A C11 H11B . . 109.5 ?
    O5 C11 H11C . . 109.5 ?
    H11A C11 H11C . . 109.5 ?
    H11B C11 H11C . . 109.5 ?
loop_
    _geom_torsion_atom_site_label_1
    _geom_torsion_atom_site_label_2
    _geom_torsion_atom_site_label_3
    _geom_torsion_atom_site_label_4
    _geom_torsion_site_symmetry_1
    _geom_torsion_site_symmetry_2
    _geom_torsion_site_symmetry_3
    _geom_torsion_site_symmetry_4
    _geom_torsion
    _geom_torsion_publ_flag
    O1 Pb1 O1 C1 2_676 . . . -170.3(4) ?
    N1 Pb1 O1 C1 . . . . -20.3(3) ?
    O5 Pb1 O1 C1 . . . . -93.9(3) ?
    O2 Pb1 O1 C1 . . . . 62.6(3) ?
    O3 Pb1 O1 C1 . . . . 95.3(3) ?
    O3 Pb1 O1 C1 2_666 . . . 36.0(4) ?
    O4 Pb1 O1 C1 2_666 . . . -87.4(12) ?
    O1 Pb1 O1 Pb1 2_676 . . 2_676 0.0 ?
    N1 Pb1 O1 Pb1 . . . 2_676 150.03(17) ?
    O5 Pb1 O1 Pb1 . . . 2_676 76.34(14) ?
    O2 Pb1 O1 Pb1 . . . 2_676 -127.07(15) ?
    O3 Pb1 O1 Pb1 . . . 2_676 -94.40(14) ?
    O3 Pb1 O1 Pb1 2_666 . . 2_676 -153.76(12) ?
    O4 Pb1 O1 Pb1 2_666 . . 2_676 82.9(12) ?
    O1 Pb1 O2 N2 . . . . 137.6(3) ?
    O1 Pb1 O2 N2 2_676 . . . 84.7(3) ?
    N1 Pb1 O2 N2 . . . . -152.0(3) ?
    O5 Pb1 O2 N2 . . . . -138.9(3) ?
    O3 Pb1 O2 N2 . . . . 5.4(2) ?
    O3 Pb1 O2 N2 2_666 . . . -58.3(3) ?
    O4 Pb1 O2 N2 2_666 . . . -45.1(3) ?
    O1 Pb1 O3 N2 . . . . -53.6(3) ?
    O1 Pb1 O3 N2 2_676 . . . -120.3(3) ?
    N1 Pb1 O3 N2 . . . . 20.2(3) ?
    O5 Pb1 O3 N2 . . . . 145.9(3) ?
    O2 Pb1 O3 N2 . . . . -5.3(2) ?
    O3 Pb1 O3 N2 2_666 . . . 90.9(3) ?
    O4 Pb1 O3 N2 2_666 . . . 126.7(3) ?
    O1 Pb1 O5 C11 . . . . -16.8(3) ?
    O1 Pb1 O5 C11 2_676 . . . 45.7(3) ?
    N1 Pb1 O5 C11 . . . . -82.1(3) ?
    O2 Pb1 O5 C11 . . . . -95.2(4) ?
    O3 Pb1 O5 C11 . . . . 144.2(3) ?
    O3 Pb1 O5 C11 2_666 . . . -169.7(3) ?
    O4 Pb1 O5 C11 2_666 . . . 163.8(3) ?
    O1 Pb1 N1 C9 . . . . -175.7(4) ?
    O1 Pb1 N1 C9 2_676 . . . -142.2(3) ?
    O5 Pb1 N1 C9 . . . . -69.4(3) ?
    O2 Pb1 N1 C9 . . . . 105.4(4) ?
    O3 Pb1 N1 C9 . . . . 87.5(4) ?
    O3 Pb1 N1 C9 2_666 . . . 33.2(4) ?
    O4 Pb1 N1 C9 2_666 . . . -0.6(4) ?
    O1 Pb1 N1 C6 . . . . 17.3(3) ?
    O1 Pb1 N1 C6 2_676 . . . 50.8(3) ?
    O5 Pb1 N1 C6 . . . . 123.7(3) ?
    O2 Pb1 N1 C6 . . . . -61.5(3) ?
    O3 Pb1 N1 C6 . . . . -79.4(3) ?
    O3 Pb1 N1 C6 2_666 . . . -133.8(3) ?
    O4 Pb1 N1 C6 2_666 . . . -167.5(3) ?
    Pb1 O3 N2 O4 . . . . -170.3(4) ?
    Pb1 O3 N2 O2 . . . . 9.0(4) ?
    Pb1 O2 N2 O3 . . . . -10.7(5) ?
    Pb1 O2 N2 O4 . . . . 168.6(3) ?
    Pb1 O1 C1 C2 . . . . -159.2(3) ?
    Pb1 O1 C1 C2 2_676 . . . 31.5(6) ?
    Pb1 O1 C1 C6 . . . . 21.2(5) ?
    Pb1 O1 C1 C6 2_676 . . . -148.1(3) ?
    O1 C1 C2 C3 . . . . -178.8(4) ?
    C6 C1 C2 C3 . . . . 0.8(7) ?
    C1 C2 C3 C4 . . . . 1.4(7) ?
    C2 C3 C4 C5 . . . . -1.8(7) ?
    C3 C4 C5 C7 . . . . 179.0(5) ?
    C3 C4 C5 C6 . . . . 0.1(7) ?
    C9 N1 C6 C5 . . . . -2.1(6) ?
    Pb1 N1 C6 C5 . . . . 166.0(3) ?
    C9 N1 C6 C1 . . . . 178.0(4) ?
    Pb1 N1 C6 C1 . . . . -13.9(4) ?
    C7 C5 C6 N1 . . . . 3.2(6) ?
    C4 C5 C6 N1 . . . . -177.8(4) ?
    C7 C5 C6 C1 . . . . -176.9(4) ?
    C4 C5 C6 C1 . . . . 2.0(6) ?
    O1 C1 C6 N1 . . . . -3.0(6) ?
    C2 C1 C6 N1 . . . . 177.4(4) ?
    O1 C1 C6 C5 . . . . 177.1(4) ?
    C2 C1 C6 C5 . . . . -2.5(6) ?
    C6 C5 C7 C8 . . . . -1.5(6) ?
    C4 C5 C7 C8 . . . . 179.6(4) ?
    C5 C7 C8 C9 . . . . -1.0(7) ?
    C6 N1 C9 C8 . . . . -0.7(6) ?
    Pb1 N1 C9 C8 . . . . -166.7(3) ?
    C6 N1 C9 C10 . . . . 178.1(4) ?
    Pb1 N1 C9 C10 . . . . 12.1(5) ?
    C7 C8 C9 N1 . . . . 2.3(7) ?
    C7 C8 C9 C10 . . . . -176.5(4) ?
loop_
    _geom_hbond_atom_site_label_D
    _geom_hbond_atom_site_label_H
    _geom_hbond_atom_site_label_A
    _geom_hbond_site_symmetry_A
    _geom_hbond_distance_DH
    _geom_hbond_distance_HA
    _geom_hbond_distance_DA
    _geom_hbond_angle_DHA
    _geom_hbond_publ_flag
    O5 H5 O4 1_455 0.840(10)
                           2.06(2) 2.869(5) 161(6) no
