# Supplementary material for: Bis(μ-2-methyl­quinolin-8-olato)-κ3 N,O:O;κ3 O:N,O-bis­[(methanol-κO)(nitrato-κ2 O,O′)lead(II)]
Source: Acta Crystallogr Sect E Struct Rep Online. 2009 Feb 11;65(Pt 3):m259. doi: 10.1107/S1600536809003547 (PMC2968636; doi:10.1107/S1600536809003547)
Supplement: Supplementary file 2 [file e-65-0m259-Isup2.hkl]

# 
# h,k,l, Fc-squared, Fo-squared, sigma(Fo-squared) and status flag 
# 
data_I
_shelx_title '  P-1' 
_shelx_refln_list_code          4 
_shelx_F_calc_maximum      170.81 
_exptl_crystal_F_000       428.00 
_reflns_d_resolution_high  0.7698 
 
loop_ 
 _symmetry_equiv_pos_as_xyz 
 'x, y, z' 
 '-x, -y, -z' 
 
_cell_length_a     8.2579 
_cell_length_b     8.8052 
_cell_length_c     9.6765 
_cell_angle_alpha 103.976 
_cell_angle_beta   98.262 
_cell_angle_gamma 108.190 
 
_shelx_F_squared_multiplier     1.000 
 
loop_ 
 _refln_index_h 
 _refln_index_k 
 _refln_index_l 
 _refln_F_squared_calc 
 _refln_F_squared_meas 
 _refln_F_squared_sigma 
 _refln_observed_status 
   1   0   0    25560.24    20823.31    279.96 o 
   2   0   0      748.27      817.56     16.35 o 
   3   0   0     1282.65     1371.96     26.57 o 
   4   0   0     9172.27     9316.82    150.47 o 
   5   0   0     7166.34     7243.06    148.75 o 
   6   0   0     8325.22     8551.82    184.05 o 
   7   0   0     2152.29     2257.75     96.47 o 
   8   0   0       43.12       74.26     29.58 o 
   9   0   0     1905.41     2111.55    104.62 o 
 -10   1   0       46.60       53.43     39.27 o 
  -9   1   0     3119.72     3153.09    132.67 o 
  -8   1   0     5419.39     5405.79    188.76 o 
  -7   1   0     5504.05     5863.62    130.23 o 
  -6   1   0     5158.83     5454.16     94.00 o 
  -5   1   0        6.16       20.78      6.79 o 
  -4   1   0     8389.04     8299.97    134.39 o 
  -3   1   0    25115.97    23618.97    369.10 o 
  -2   1   0    18938.90    17687.97    276.34 o 
  -1   1   0     6642.13     6672.67    102.41 o 
   0   1   0       28.03      118.12      3.53 o 
   1   1   0     3283.44     3214.30     71.17 o 
   2   1   0     8206.92     7952.29    135.63 o 
   3   1   0    16945.68    16967.26    607.13 o 
   4   1   0     4246.15     4285.52     91.85 o 
   5   1   0      819.53      899.11     28.95 o 
   6   1   0     1851.31     1954.04     51.54 o 
   7   1   0     7192.72     8112.06    265.44 o 
   8   1   0     3591.93     4023.81    156.22 o 
   9   1   0     2451.72     3093.75    139.85 o 
 -10   2   0     3960.30     4282.44    170.46 o 
  -9   2   0     1425.05     1511.55     81.45 o 
  -8   2   0       95.79       89.76     28.26 o 
  -7   2   0      680.25      694.00     22.32 o 
  -6   2   0     7263.35     7105.60    119.54 o 
  -5   2   0     7664.24     7354.13    121.72 o 
  -4   2   0     5505.17     5588.97     92.93 o 
  -3   2   0      179.92      219.70      9.04 o 
  -2   2   0    15216.80    15088.86    283.04 o 
  -1   2   0     8015.99     7978.03    209.42 o 
   0   2   0    18032.58    17065.71    226.15 o 
   1   2   0    20525.19    18637.86    300.44 o 
   2   2   0      525.85      536.16     14.34 o 
   3   2   0     2237.07     2205.87     80.89 o 
   4   2   0     7205.41     7379.14    153.34 o 
   5   2   0     8957.18     9236.04    190.83 o 
   6   2   0     6395.85     6833.76    226.17 o 
   7   2   0      906.74     1045.72     67.53 o 
   8   2   0      164.52      207.01     41.45 o 
   9   2   0     1935.37     2320.17    121.17 o 
 -10   3   0      222.39      223.94     42.12 o 
  -9   3   0     2026.22     2185.56     99.88 o 
  -8   3   0     6677.95     6649.17    219.85 o 
  -7   3   0     6750.14     6583.05    113.57 o 
  -6   3   0     1092.35     1108.45     27.40 o 
  -5   3   0       46.25       51.88      7.46 o 
  -4   3   0     8523.31     8401.97    118.25 o 
  -3   3   0    28569.84    26851.09    501.84 o 
  -2   3   0    14547.59    13358.73    384.65 o 
  -1   3   0     3134.36     3256.34     65.90 o 
   0   3   0     1864.27     2057.86     30.21 o 
   1   3   0     9931.97     9815.63    132.23 o 
   2   3   0     8726.92     8428.58    115.89 o 
   3   3   0    12632.81    12053.16    241.20 o 
   4   3   0     3164.03     2920.80     70.39 o 
   5   3   0      195.31      211.14     21.76 o 
   6   3   0     1989.60     2248.57    101.15 o 
   7   3   0     5109.21     5806.75    210.40 o 
   8   3   0     3646.40     4391.48    178.72 o 
 -10   4   0     4572.45     4643.30    174.79 o 
  -9   4   0     2958.34     2781.47    113.99 o 
  -8   4   0       69.11       77.47     10.68 o 
  -7   4   0     2407.42     2325.88     42.23 o 
  -6   4   0     9618.13     9276.32    133.19 o 
  -5   4   0    10777.20     9883.51    430.96 o 
  -4   4   0     3226.95     3148.51     57.54 o 
  -3   4   0       13.59       36.05      7.88 o 
  -2   4   0     1104.42     1126.54     30.18 o 
  -1   4   0    11841.79    12187.91    229.79 o 
   0   4   0    13143.64    13215.68    176.90 o 
   1   4   0    10393.36    10099.37    136.94 o 
   2   4   0     3793.79     3837.16     57.19 o 
   3   4   0     2530.97     2444.56     47.79 o 
   4   4   0     9511.96     9127.06    151.95 o 
   5   4   0     6834.09     6641.68    116.58 o 
   6   4   0     3613.68     3820.03     98.18 o 
   7   4   0      684.10      823.31     46.59 o 
 -10   5   0      527.62      560.57     54.18 o 
  -9   5   0     3569.41     3497.91    133.93 o 
  -8   5   0     3864.53     3799.03     64.53 o 
  -7   5   0     6577.64     6278.81     95.75 o 
  -6   5   0     1185.23     1128.70     29.86 o 
  -5   5   0      228.76      253.68     13.94 o 
  -4   5   0     2435.87     2429.88     72.79 o 
  -3   5   0    13371.23    12704.13    243.51 o 
  -2   5   0    13381.01    13503.41    256.48 o 
  -1   5   0     6158.10     6582.33    103.92 o 
   0   5   0       79.72      116.35      5.96 o 
   1   5   0     4410.97     4507.02     65.22 o 
   2   5   0     6036.87     5922.20    100.33 o 
   3   5   0     3725.58     3607.11     93.43 o 
   4   5   0     1887.94     1918.78     44.24 o 
   5   5   0       57.84       82.60     28.83 o 
   6   5   0     1496.36     1584.30     75.20 o 
   7   5   0     2234.55     2669.67    112.48 o 
 -10   6   0     3873.23     3822.03    148.17 o 
  -9   6   0     1826.68     1688.14     81.34 o 
  -8   6   0       47.69       56.08     13.64 o 
  -7   6   0     2333.35     2289.06     63.77 o 
  -6   6   0     6483.24     6144.14    109.40 o 
  -5   6   0     6056.76     5941.39    174.36 o 
  -4   6   0     5864.41     5653.26     97.71 o 
  -3   6   0       15.06       85.75     21.12 o 
  -2   6   0     1768.36     1864.94     47.48 o 
  -1   6   0     5920.44     5972.61    121.99 o 
   0   6   0     9741.92     9900.65    194.13 o 
   1   6   0     1332.24     1332.31     38.06 o 
   2   6   0       23.90       71.93     30.20 o 
   3   6   0     1021.70      967.08     33.91 o 
   4   6   0     3431.84     3253.98     78.97 o 
   5   6   0     4142.67     4280.72    143.76 o 
   6   6   0     2448.37     2688.53    109.84 o 
 -10   7   0      322.06      320.08     42.80 o 
  -9   7   0     3457.93     3370.48     88.82 o 
  -8   7   0     4271.50     3900.17    276.57 o 
  -7   7   0     3461.17     3335.88     79.76 o 
  -6   7   0     1057.24      975.29     36.28 o 
  -5   7   0      688.66      728.74     43.33 o 
  -4   7   0     5956.90     5803.57    136.76 o 
  -3   7   0     9681.85     9671.58    192.64 o 
  -2   7   0     5889.23     5793.49    121.67 o 
  -1   7   0     2612.89     2644.99     64.07 o 
   0   7   0      117.97      129.76     14.44 o 
   1   7   0     2904.09     2826.07     68.67 o 
   2   7   0     6054.28     5834.44    128.43 o 
   3   7   0     5140.43     4855.03    117.66 o 
   4   7   0      917.69      864.08     36.98 o 
   5   7   0      101.77      103.57     32.70 o 
  -9   8   0      823.05      825.50     56.28 o 
  -8   8   0       11.31       -3.01     16.91 o 
  -7   8   0     1170.88     1128.56     43.59 o 
  -6   8   0     6929.27     6348.04    200.09 o 
  -5   8   0     6130.58     5712.88    125.69 o 
  -4   8   0     4048.90     3916.49     91.37 o 
  -3   8   0      252.32      286.00     21.36 o 
  -2   8   0     1870.57     1872.42     52.42 o 
  -1   8   0     3124.54     3033.92     74.00 o 
   0   8   0     4342.59     4309.25     98.30 o 
   1   8   0     3042.76     2920.68     73.46 o 
   2   8   0      583.89      575.84     30.29 o 
   3   8   0      422.16      394.46     27.37 o 
   4   8   0     2176.49     2045.60     63.69 o 
  -8   9   0     3834.46     3591.95    131.75 o 
  -7   9   0     2289.01     2161.69     95.07 o 
  -6   9   0      183.25      160.20     30.85 o 
  -5   9   0      210.20      239.25     22.70 o 
  -4   9   0     2562.15     2485.26    162.91 o 
  -3   9   0     5488.51     5359.96    119.72 o 
  -2   9   0     3172.73     3122.14     78.76 o 
  -1   9   0     1011.51      968.74     38.14 o 
   0   9   0       20.27       32.99     15.72 o 
   1   9   0     1578.40     1603.55     53.27 o 
   2   9   0     2854.15     2950.22     79.51 o 
  -7  10   0     1327.57     1210.69     71.11 o 
  -6  10   0     3604.30     3329.82    127.20 o 
  -5  10   0     3785.63     3763.36    184.56 o 
  -4  10   0     1205.71     1163.00     45.83 o 
  -3  10   0       31.00        7.04     30.60 o 
  -2  10   0      546.66      526.55     31.86 o 
  -1  10   0     3263.13     3327.80     86.97 o 
   0  10   0     3557.87     3478.15     90.31 o 
  -5  11   0      221.92      274.37     28.89 o 
  -4  11   0     1764.00     1659.00     57.88 o 
  -3  11   0     3624.23     3631.67    118.58 o 
   2 -11   1     3330.46     3255.80     88.38 o 
   3 -11   1     3431.93     3458.11     92.01 o 
   4 -11   1      594.82      573.32     35.82 o 
   5 -11   1       84.42       84.33     23.90 o 
  -1 -10   1     3228.78     3070.22    128.90 o 
   0 -10   1     2905.99     2840.49     78.06 o 
   1 -10   1     1560.94     1512.71     51.94 o 
   2 -10   1      289.96      278.20     25.51 o 
   3 -10   1      492.68      477.97     31.12 o 
   4 -10   1     3109.72     2959.71     79.53 o 
   5 -10   1     3750.43     3719.53     95.30 o 
   6 -10   1     1968.32     1868.12     88.74 o 
   7 -10   1       37.06       38.46     28.37 o 
  -3  -9   1     3119.70     2891.78     79.92 o 
  -2  -9   1     2215.94     2167.25     64.77 o 
  -1  -9   1      380.98      378.40     26.53 o 
   0  -9   1      477.44      471.12     28.56 o 
   1  -9   1     2632.89     2534.29     68.21 o 
   2  -9   1     4947.64     4813.60    110.38 o 
   3  -9   1     4810.31     4666.10    108.02 o 
   4  -9   1      942.94      921.41     49.56 o 
   5  -9   1      626.90      594.93     33.00 o 
   6  -9   1     3648.01     3441.55    129.89 o 
   7  -9   1     4121.26     3947.02    146.07 o 
   8  -9   1     2836.14     2659.14     77.34 o 
  -4  -8   1     1077.17     1038.90     47.18 o 
  -3  -8   1       43.27       50.31     17.50 o 
  -2  -8   1     1359.26     1308.39     46.93 o 
  -1  -8   1     7176.35     7072.32    149.08 o 
   0  -8   1    11895.73    11615.41    230.96 o 
   1  -8   1     3957.01     3743.70     87.28 o 
   2  -8   1       64.71       75.29     26.79 o 
   3  -8   1     2551.17     2382.59     88.38 o 
   4  -8   1     5115.35     5076.12    114.32 o 
   5  -8   1     5894.65     5664.69    182.30 o 
   6  -8   1     3635.74     3381.74    123.95 o 
   7  -8   1      208.12      237.64     35.23 o 
   8  -8   1      601.37      590.59     43.93 o 
  -5  -7   1      491.70      540.14     32.03 o 
  -4  -7   1     3401.95     3270.69     81.15 o 
  -3  -7   1     6039.92     5633.25    122.09 o 
  -2  -7   1     4309.64     4033.54     91.31 o 
  -1  -7   1     2074.99     2010.50     53.23 o 
   0  -7   1      318.27      298.67     19.40 o 
   1  -7   1     4577.07     4550.74     99.24 o 
   2  -7   1     7747.85     7569.22    154.91 o 
   3  -7   1     5360.09     5212.82    113.07 o 
   4  -7   1      826.88      759.59     32.34 o 
   5  -7   1       33.00       38.57     20.05 o 
   6  -7   1     3624.45     3525.91     97.06 o 
   7  -7   1     5011.70     4813.77     92.17 o 
   8  -7   1     3567.72     3545.44     74.47 o 
   9  -7   1     1239.60     1282.66     59.17 o 
  10  -7   1       31.67       50.20     33.91 o 
  -6  -6   1     2805.50     2832.96    109.01 o 
  -5  -6   1     3167.01     3037.42     62.94 o 
  -4  -6   1     2134.06     1982.76     53.84 o 
  -3  -6   1      298.87      315.01     19.76 o 
  -2  -6   1     5718.53     5532.55    115.59 o 
  -1  -6   1     7768.05     7527.78    150.85 o 
   0  -6   1     9043.93     9049.02    178.03 o 
   1  -6   1     2171.32     2300.60     55.60 o 
   2  -6   1       68.39       81.82     11.57 o 
   3  -6   1     3771.67     3860.39     69.08 o 
   4  -6   1     8488.40     8082.34    135.33 o 
   5  -6   1     7739.77     7680.22    162.87 o 
   6  -6   1     5871.80     5608.12    125.77 o 
   7  -6   1      140.93      161.15     14.83 o 
   8  -6   1     1266.26     1326.86     37.93 o 
   9  -6   1     4001.42     4217.98    108.95 o 
  10  -6   1     2806.27     2949.67    125.00 o 
  -7  -5   1     2072.30     2302.59     98.27 o 
  -6  -5   1       50.40       41.42     27.32 o 
  -5  -5   1     1488.88     1430.51     38.89 o 
  -4  -5   1     6841.83     6551.74    152.76 o 
  -3  -5   1    12138.50    11791.27    191.15 o 
  -2  -5   1     5826.41     5739.23     96.94 o 
  -1  -5   1      602.75      661.35     17.57 o 
   0  -5   1     2625.94     2677.23     59.97 o 
   1  -5   1    10285.88    10011.36    193.40 o 
   2  -5   1    14124.31    13710.73    216.97 o 
   3  -5   1    13022.35    12631.14    238.51 o 
   4  -5   1      348.33      322.64     17.84 o 
   5  -5   1      731.00      803.25     53.16 o 
   6  -5   1     5991.05     5915.50    105.06 o 
   7  -5   1     8140.40     7952.51    138.01 o 
   8  -5   1     3383.50     3518.04    139.58 o 
   9  -5   1      965.62     1051.63     45.97 o 
  10  -5   1      162.30      206.33     39.38 o 
  -8  -4   1      120.34       22.65     32.49 o 
  -7  -4   1     2888.15     3312.56    132.14 o 
  -6  -4   1     6151.46     6746.41    281.15 o 
  -5  -4   1     4688.67     4693.72    109.30 o 
  -4  -4   1     1610.86     1608.65     31.38 o 
  -3  -4   1      162.54      182.60     28.32 o 
  -2  -4   1     6805.72     6684.46    109.72 o 
  -1  -4   1    13751.34    13854.98    217.10 o 
   0  -4   1    14497.28    14628.55    274.28 o 
   1  -4   1     4902.42     5057.29    101.72 o 
   2  -4   1      382.77      421.79     18.70 o 
   3  -4   1     5677.79     5867.94    143.67 o 
   4  -4   1    20728.99    19880.20    390.09 o 
   5  -4   1    14095.08    14117.55    228.85 o 
   6  -4   1     4556.11     4472.79     69.36 o 
   7  -4   1      180.53      231.86     13.72 o 
   8  -4   1      489.99      464.00     42.34 o 
   9  -4   1     3299.33     3505.12    139.02 o 
  10  -4   1     3900.19     3954.26    156.33 o 
  -8  -3   1     3284.53     3836.93    102.17 o 
  -7  -3   1     2904.30     3082.95    127.74 o 
  -6  -3   1       99.47      118.71     17.65 o 
  -5  -3   1     1830.23     1910.02     53.04 o 
  -4  -3   1     8370.00     8146.01    115.62 o 
  -3  -3   1    10546.10    10225.05    163.09 o 
  -2  -3   1     7367.28     7336.81    288.60 o 
  -1  -3   1     3486.71     3559.68     71.15 o 
   0  -3   1     1233.75     1320.95     30.93 o 
   1  -3   1    12084.80    12111.38    277.19 o 
   2  -3   1    14699.95    13890.53    303.11 o 
   3  -3   1    13219.83    13184.86    260.33 o 
   4  -3   1     1150.40     1234.95     32.69 o 
   5  -3   1     1702.94     1743.45     35.38 o 
   6  -3   1     5109.36     5017.10     87.22 o 
   7  -3   1     5847.79     5852.10    128.56 o 
   8  -3   1     2820.29     2856.70    116.11 o 
   9  -3   1      720.33      722.12     57.41 o 
  10  -3   1       76.72      111.75     39.32 o 
  -9  -2   1      521.67      687.50     66.27 o 
  -8  -2   1      223.58      291.84     46.03 o 
  -7  -2   1     4093.09     4544.84    165.15 o 
  -6  -2   1     6470.66     6770.19    145.51 o 
  -5  -2   1     5124.07     5446.94    118.57 o 
  -4  -2   1     2061.46     2099.39     52.17 o 
  -3  -2   1       85.06      105.06     16.05 o 
  -2  -2   1     4131.77     3999.64     82.65 o 
  -1  -2   1    27683.67    25942.34    397.56 o 
   0  -2   1    18779.47    18193.18    283.80 o 
   1  -2   1      355.24      459.45      8.96 o 
   2  -2   1    13320.23    13251.88    270.80 o 
   3  -2   1    14197.94    14395.83    224.78 o 
   4  -2   1     7181.91     7080.09    115.53 o 
   5  -2   1     9241.71     8990.80    146.35 o 
   6  -2   1     4619.50     4733.17    121.74 o 
   7  -2   1        9.62        7.37     21.29 o 
   8  -2   1     1306.02     1450.72     76.36 o 
   9  -2   1     4165.87     4374.60    166.18 o 
  10  -2   1     4249.43     4606.53    181.11 o 
  -9  -1   1     4036.42     4510.95    177.45 o 
  -8  -1   1     3850.64     4113.76    156.14 o 
  -7  -1   1     2977.18     3130.94     87.64 o 
  -6  -1   1       17.87       32.16     10.97 o 
  -5  -1   1     2473.31     2600.69     62.01 o 
  -4  -1   1    16775.16    17193.30    336.37 o 
  -3  -1   1    23935.07    23891.22    460.91 o 
  -2  -1   1     3324.44     3421.55     67.79 o 
  -1  -1   1      581.20      621.95     14.14 o 
   0  -1   1     5924.40     5761.63    283.59 o 
   1  -1   1    16224.95    15368.20    433.45 o 
   2  -1   1    29174.54    26536.80    355.89 o 
   3  -1   1    13728.25    13217.10    208.15 o 
   4  -1   1     2120.93     2198.21     41.81 o 
   5  -1   1      447.90      462.81     14.47 o 
   6  -1   1     7884.08     8117.83    135.05 o 
   7  -1   1     7425.63     7908.23    256.29 o 
   8  -1   1     4225.34     4511.17    166.69 o 
   9  -1   1      353.96      401.71     52.24 o 
 -10   0   1     1924.74     2197.51    113.37 o 
  -9   0   1      260.39      286.92     42.66 o 
  -8   0   1      206.76      217.21     34.72 o 
  -7   0   1     4726.98     4661.52    104.66 o 
  -6   0   1    11403.44    11453.27    187.59 o 
  -5   0   1    10061.25    10222.34    166.95 o 
  -4   0   1     7140.25     7600.83    124.79 o 
  -3   0   1      972.20     1092.16     36.93 o 
  -2   0   1     4848.82     4978.64    135.82 o 
  -1   0   1    12933.37    12279.11    242.36 o 
   0   0   1    17659.47    15846.37    832.92 o 
   1   0   1     3048.70     3050.25     83.49 o 
   2   0   1      261.15      349.01      9.06 o 
   3   0   1     9966.15    10107.78    160.07 o 
   4   0   1     9743.25     9637.09    154.96 o 
   5   0   1     6529.57     6833.67    141.34 o 
   6   0   1     3529.94     3908.88    141.68 o 
   7   0   1        5.75       33.24     24.55 o 
   8   0   1     1818.95     1944.32     97.30 o 
   9   0   1     3155.78     3592.14    150.65 o 
 -10   1   1     1798.78     1862.58     99.37 o 
  -9   1   1     5688.79     5694.70    201.81 o 
  -8   1   1     5491.40     5249.62    181.87 o 
  -7   1   1     2951.31     2977.53    100.54 o 
  -6   1   1        2.26        6.29      7.41 o 
  -5   1   1     2790.92     2751.98     51.35 o 
  -4   1   1    11227.61    10928.71    209.81 o 
  -3   1   1    22027.62    20135.45    530.02 o 
  -2   1   1     4677.51     4599.93    133.12 o 
  -1   1   1      355.52      467.88      8.20 o 
   0   1   1     6983.72     7048.22     94.98 o 
   1   1   1     3410.14     3398.33     55.78 o 
   2   1   1    10691.69    10395.61    203.14 o 
   3   1   1    10237.15    10302.85    163.96 o 
   4   1   1      526.59      551.78     18.85 o 
   5   1   1      312.87      319.85     16.68 o 
   6   1   1     4674.07     5036.05    177.35 o 
   7   1   1     3878.02     4430.96    165.42 o 
   8   1   1     2059.50     2350.85    113.99 o 
   9   1   1      565.99      588.78     65.84 o 
 -10   2   1     2381.13     2386.30    111.40 o 
  -9   2   1      268.53      311.74     40.91 o 
  -8   2   1      635.45      675.64     31.12 o 
  -7   2   1     6055.97     5995.94    105.29 o 
  -6   2   1    12752.16    12117.40    197.13 o 
  -5   2   1     5104.50     4854.86     83.88 o 
  -4   2   1      892.66      913.78     35.12 o 
  -3   2   1      633.60      682.11     35.91 o 
  -2   2   1     4657.55     4704.14    122.94 o 
  -1   2   1     9767.61     9670.17    179.67 o 
   0   2   1    24234.18    22486.36    443.90 o 
   1   2   1     5517.50     5500.43     88.55 o 
   2   2   1      244.07      267.45     14.17 o 
   3   2   1     9448.63     9283.31    186.86 o 
   4   2   1    11931.20    11261.11    181.52 o 
   5   2   1     4168.32     3864.96    141.39 o 
   6   2   1      469.64      486.66     47.75 o 
   7   2   1       46.89       67.77     31.33 o 
   8   2   1      742.73      846.20     73.45 o 
 -10   3   1     1626.56     1636.11     90.79 o 
  -9   3   1     3969.40     3795.49    143.49 o 
  -8   3   1     5343.08     5142.65     94.07 o 
  -7   3   1     2215.91     2217.34     59.83 o 
  -6   3   1       25.43       33.46      6.99 o 
  -5   3   1     2527.79     2448.53     55.91 o 
  -4   3   1    13502.99    13215.21    223.12 o 
  -3   3   1    19720.73    18532.88    281.94 o 
  -2   3   1    11591.63    11619.71    178.35 o 
  -1   3   1      336.97      387.97     14.98 o 
   0   3   1    13474.30    13807.59    183.89 o 
   1   3   1    15543.94    14971.54    230.73 o 
   2   3   1     8657.44     8402.57    135.82 o 
   3   3   1     7337.06     6976.22    116.73 o 
   4   3   1     1325.69     1304.35     58.58 o 
   5   3   1      140.00      114.20     29.01 o 
   6   3   1     3200.20     3310.52    135.17 o 
   7   3   1     4915.68     5409.12    202.30 o 
   8   3   1     2154.71     2399.52    124.51 o 
 -10   4   1     2344.74     2381.02    109.41 o 
  -9   4   1      115.08      117.51     31.60 o 
  -8   4   1      991.84      966.31     25.76 o 
  -7   4   1     5442.76     5244.30     81.44 o 
  -6   4   1     8455.32     8073.02    135.90 o 
  -5   4   1     7539.64     7451.94    123.10 o 
  -4   4   1     1354.70     1360.76     35.75 o 
  -3   4   1     1179.01     1233.55     30.52 o 
  -2   4   1     5051.96     5350.29    105.77 o 
  -1   4   1    12576.82    13082.03    245.50 o 
   0   4   1     9271.33     9452.00    128.33 o 
   1   4   1     4657.21     4717.96     67.67 o 
   2   4   1      141.35      150.87     11.38 o 
   3   4   1     1915.32     1876.91     34.29 o 
   4   4   1     3187.74     3195.55     79.11 o 
   5   4   1     4675.49     4541.69    168.73 o 
   6   4   1     1857.39     1755.59     96.38 o 
   7   4   1       13.89       11.20     36.44 o 
 -10   5   1     1937.20     1861.61     94.72 o 
  -9   5   1     3442.11     3427.05    102.77 o 
  -8   5   1     4111.69     3882.92     75.89 o 
  -7   5   1     2502.64     2316.82     50.25 o 
  -6   5   1      149.20      181.60     11.32 o 
  -5   5   1     1943.65     1911.03     40.20 o 
  -4   5   1     7382.43     7020.83    123.16 o 
  -3   5   1     8457.15     8342.52    238.52 o 
  -2   5   1     3349.87     3295.66     70.62 o 
  -1   5   1      203.77      201.79      9.61 o 
   0   5   1     2902.32     3016.64     70.79 o 
   1   5   1     9144.95     9043.46    125.23 o 
   2   5   1     7863.98     7767.71    110.34 o 
   3   5   1     2183.22     2172.50     39.52 o 
   4   5   1      241.27      261.36     22.44 o 
   5   5   1      446.77      432.40     31.41 o 
   6   5   1     2625.42     2954.16    115.68 o 
 -10   6   1     1887.67     1829.36     93.07 o 
  -9   6   1      246.09      251.71     19.82 o 
  -8   6   1      191.50      183.94     19.73 o 
  -7   6   1     4202.22     4014.05     66.93 o 
  -6   6   1     6496.08     6327.57     96.32 o 
  -5   6   1     5010.39     4872.08    149.30 o 
  -4   6   1     1008.70     1007.32     32.23 o 
  -3   6   1     3298.03     3455.84     76.59 o 
  -2   6   1     6107.12     6227.31    126.21 o 
  -1   6   1     8968.34     9162.44    179.59 o 
   0   6   1     5170.15     5147.98    107.30 o 
   1   6   1     1775.85     1772.01     46.52 o 
   2   6   1      153.84      199.54     40.12 o 
   3   6   1     3230.42     3115.57     75.39 o 
   4   6   1     5669.30     5734.29    176.43 o 
   5   6   1     3486.96     3495.22    126.42 o 
 -10   7   1     1677.34     1735.67     90.17 o 
  -9   7   1     3473.42     3274.03    126.56 o 
  -8   7   1     2071.31     2110.45     62.96 o 
  -7   7   1     1216.68     1176.41     34.32 o 
  -6   7   1       27.55       22.28     10.34 o 
  -5   7   1     1680.28     1594.01     46.77 o 
  -4   7   1     5041.40     4901.06    106.07 o 
  -3   7   1     6188.72     6068.44    126.32 o 
  -2   7   1     3594.80     3655.20     82.12 o 
  -1   7   1      355.37      367.55     20.89 o 
   0   7   1     1670.60     1654.96     46.18 o 
   1   7   1     4319.00     4103.74     92.59 o 
   2   7   1     7299.36     6830.03    146.39 o 
   3   7   1     2706.87     2615.48     71.07 o 
   4   7   1       54.06       75.44     30.36 o 
  -9   8   1      183.33      209.99     36.87 o 
  -8   8   1      246.54      261.16     37.22 o 
  -7   8   1     3078.74     2928.74     77.63 o 
  -6   8   1     5386.27     5156.44    164.80 o 
  -5   8   1     2665.60     2706.01     81.86 o 
  -4   8   1      961.94     1017.68     49.82 o 
  -3   8   1      398.14      363.77     31.40 o 
  -2   8   1     3158.19     3155.68     80.77 o 
  -1   8   1     5531.06     5555.56    120.25 o 
   0   8   1     4538.45     4551.17    102.76 o 
   1   8   1      594.12      598.99     29.95 o 
   2   8   1       41.39       48.20     16.79 o 
   3   8   1     1161.43     1179.42     46.94 o 
  -8   9   1     3272.36     3083.14    119.80 o 
  -7   9   1      963.80      880.25     40.15 o 
  -6   9   1        4.48        2.42     21.18 o 
  -5   9   1     1151.51     1132.33     85.75 o 
  -4   9   1     4156.81     4162.42     97.77 o 
  -3   9   1     3826.41     3703.80     89.25 o 
  -2   9   1     1386.31     1428.06     46.74 o 
  -1   9   1       67.72       77.07     17.39 o 
   0   9   1     1321.61     1362.66     92.97 o 
   1   9   1     2487.27     2401.94     77.50 o 
   2   9   1     2337.87     2194.61     66.77 o 
  -7  10   1     1824.17     1815.61     85.81 o 
  -6  10   1     3318.28     3191.53    236.57 o 
  -5  10   1     2603.34     2533.31     89.05 o 
  -4  10   1      422.56      424.88     29.64 o 
  -3  10   1      189.31      213.68     37.95 o 
  -2  10   1     2368.85     2337.05     68.03 o 
  -1  10   1     4045.70     4028.35     99.60 o 
   0  10   1     2504.72     2578.87     74.39 o 
   1 -11   2     2682.41     2642.53     77.56 o 
   2 -11   2     3591.53     3462.15    157.32 o 
   3 -11   2     2470.73     2321.08     70.84 o 
   4 -11   2        3.36        5.40     20.09 o 
   5 -11   2     1058.74     1044.43     69.15 o 
   6 -11   2     2561.79     2563.32    115.17 o 
  -1 -10   2     4230.24     4079.69    102.15 o 
   0 -10   2     2569.92     2531.55     72.55 o 
   1 -10   2       30.37       36.61     22.85 o 
   2 -10   2     2318.08     2297.69     67.54 o 
   3 -10   2     4162.15     4040.37    100.18 o 
   4 -10   2     3361.45     3398.64     89.80 o 
   5 -10   2     3054.80     2900.33    117.54 o 
   6 -10   2      773.17      672.67     58.65 o 
   7 -10   2      331.23      278.20     44.36 o 
  -3  -9   2     3402.11     3438.40     89.95 o 
  -2  -9   2      620.68      634.41     50.26 o 
  -1  -9   2       62.07       55.40     18.07 o 
   0  -9   2     2878.94     2921.23     76.23 o 
   1  -9   2     7619.56     7478.35    159.63 o 
   2  -9   2     6482.85     6464.85    141.45 o 
   3  -9   2     2600.95     2410.93     78.19 o 
   4  -9   2       47.49       25.81     19.66 o 
   5  -9   2     1926.60     1944.16     89.44 o 
   6  -9   2     4494.14     4436.96    158.77 o 
   7  -9   2     4323.18     4146.25    153.50 o 
   8  -9   2     1845.77     1765.13     60.21 o 
  -4  -8   2      298.40      310.54     26.37 o 
  -3  -8   2     1239.40     1240.34     44.06 o 
  -2  -8   2     3366.45     3252.49     80.57 o 
  -1  -8   2     6197.38     5921.17    128.26 o 
   0  -8   2     2858.40     2816.30     70.74 o 
   1  -8   2      313.25      309.48     21.60 o 
   2  -8   2      551.45      509.24     30.36 o 
   3  -8   2     5965.69     5786.65    126.89 o 
   4  -8   2     5253.38     5187.39    212.15 o 
   5  -8   2     3275.18     3251.44    121.17 o 
   6  -8   2     1199.85     1126.60     63.66 o 
   7  -8   2      375.20      382.42     42.34 o 
   8  -8   2     3600.94     3576.66     93.35 o 
   9  -8   2     3873.40     4266.08    160.95 o 
  -5  -7   2     2256.73     2080.24     50.88 o 
  -4  -7   2     4381.93     4105.57     95.84 o 
  -3  -7   2     4320.80     3985.30    133.35 o 
  -2  -7   2      817.73      755.37     30.54 o 
  -1  -7   2      903.82      955.45     51.95 o 
   0  -7   2     4306.74     4245.56     94.40 o 
   1  -7   2     4603.30     4607.03    101.41 o 
   2  -7   2     7521.14     7451.49    153.91 o 
   3  -7   2     2140.49     2194.31     60.40 o 
   4  -7   2        0.04       97.54     23.50 o 
   5  -7   2     2138.90     2049.75     85.54 o 
   6  -7   2     7514.52     7517.96    210.60 o 
   7  -7   2     3449.13     3425.86     70.77 o 
   8  -7   2     1468.02     1592.10    105.64 o 
   9  -7   2        9.99       28.19     35.97 o 
  -6  -6   2     3906.34     3891.44    133.07 o 
  -5  -6   2     1249.90     1199.08     34.43 o 
  -4  -6   2      159.14      157.55     16.28 o 
  -3  -6   2     2158.03     1991.33     51.66 o 
  -2  -6   2     5042.92     4862.92    103.07 o 
  -1  -6   2     7636.24     7736.31    155.13 o 
   0  -6   2     6680.29     6560.39    133.76 o 
   1  -6   2      268.62      298.15     18.34 o 
   2  -6   2     1324.79     1404.30     40.98 o 
   3  -6   2    10721.24    10924.55    177.69 o 
   4  -6   2    11434.34    11792.24    239.76 o 
   5  -6   2     3053.43     3082.24     76.05 o 
   6  -6   2      103.41      113.65     16.14 o 
   7  -6   2      868.05      934.81     29.98 o 
   8  -6   2     2623.73     2708.03     76.68 o 
   9  -6   2     5533.35     5869.52    324.64 o 
  10  -6   2     2533.93     2618.10     81.90 o 
  -7  -5   2      432.24      170.03     25.03 o 
  -6  -5   2      304.75      256.86     21.91 o 
  -5  -5   2     3902.07     3700.87    150.83 o 
  -4  -5   2     9177.17     8540.34    124.16 o 
  -3  -5   2     5615.75     5358.54     95.71 o 
  -2  -5   2     1985.57     1927.66     39.00 o 
  -1  -5   2       33.78       54.07      6.53 o 
   0  -5   2    13234.18    13416.85    255.45 o 
   1  -5   2    12500.39    12278.01    328.69 o 
   2  -5   2    10584.32    10653.67    191.05 o 
   3  -5   2     4620.00     5036.40    108.16 o 
   4  -5   2      186.04      270.17     39.01 o 
   5  -5   2     2043.13     2096.55     56.05 o 
   6  -5   2     8535.67     8270.37    141.32 o 
   7  -5   2     5982.02     6087.23    109.41 o 
   8  -5   2     1859.40     1867.62     74.50 o 
   9  -5   2      195.88      206.57     24.42 o 
  10  -5   2      583.81      574.66     38.39 o 
  -8  -4   2     2068.88     2504.84    122.60 o 
  -7  -4   2     4434.87     4906.27    132.49 o 
  -6  -4   2     5459.10     5454.97    225.64 o 
  -5  -4   2     2157.24     2125.90     80.12 o 
  -4  -4   2       63.67       71.06      8.10 o 
  -3  -4   2     1342.10     1315.00     29.01 o 
  -2  -4   2     9775.53     9331.88    149.54 o 
  -1  -4   2    15818.39    15508.32    242.10 o 
   0  -4   2     9353.90     9552.07    183.10 o 
   1  -4   2      831.81      838.40     15.24 o 
   2  -4   2     1125.24     1122.23     53.31 o 
   3  -4   2     3845.88     3784.68     67.20 o 
   4  -4   2     2979.93     2855.12     81.74 o 
   5  -4   2     5871.10     5605.53    177.99 o 
   6  -4   2     1037.98     1088.70     34.77 o 
   7  -4   2      860.12      867.14     54.75 o 
   8  -4   2     2143.69     2158.97     96.41 o 
   9  -4   2     4776.03     4760.00    176.65 o 
  10  -4   2     2393.17     2507.07    119.13 o 
  -8  -3   2     2446.53     2792.59    125.59 o 
  -7  -3   2      502.03      553.94     34.28 o 
  -6  -3   2      742.78      728.73     36.63 o 
  -5  -3   2     3610.29     3653.39     67.74 o 
  -4  -3   2    11399.63    11177.88    154.92 o 
  -3  -3   2     9243.27     8548.71    147.82 o 
  -1  -3   2      605.73      651.26     25.18 o 
   0  -3   2     6148.21     6264.13    155.17 o 
   1  -3   2    20163.56    18694.46    286.60 o 
   2  -3   2     8381.57     8066.95    129.30 o 
   3  -3   2     1375.49     1346.63     76.09 o 
   4  -3   2      415.51      445.37     20.36 o 
   5  -3   2     4435.34     4408.71     78.37 o 
   6  -3   2     7629.37     7650.46    160.46 o 
   7  -3   2     6627.28     6434.15    214.19 o 
   8  -3   2     1748.32     1940.20     92.45 o 
   9  -3   2       49.43       39.32     29.93 o 
  10  -3   2      929.66     1004.43     74.69 o 
  -9  -2   2        8.60       21.67     32.92 o 
  -8  -2   2     1473.12     1529.50     82.33 o 
  -7  -2   2     6734.22     6991.87    152.90 o 
  -6  -2   2     5756.24     5767.28    127.07 o 
  -5  -2   2     3892.13     3849.70     88.47 o 
  -4  -2   2      303.73      345.64     13.31 o 
  -3  -2   2    10427.23    11043.40    170.20 o 
  -2  -2   2    13650.86    13549.36    206.65 o 
  -1  -2   2    24691.14    21502.29   1751.61 o 
   0  -2   2     6563.78     6449.94    165.36 o 
   1  -2   2     1465.98     1675.11     30.19 o 
   3  -2   2    15423.07    15213.01    328.61 o 
   4  -2   2    12071.86    11912.88    191.17 o 
   5  -2   2     6411.24     6179.38     89.06 o 
   6  -2   2     1092.42     1121.38     59.99 o 
   7  -2   2      799.17      823.02     55.88 o 
   8  -2   2     3385.99     3744.11    146.34 o 
   9  -2   2     2920.22     3264.04    140.26 o 
  -9  -1   2     3455.38     3632.59    147.25 o 
  -8  -1   2     1287.47     1250.25     71.11 o 
  -7  -1   2      184.70      224.58     18.90 o 
  -6  -1   2     1159.38     1186.59     38.06 o 
  -5  -1   2     5441.21     5329.50    182.65 o 
  -4  -1   2    12274.88    12702.90    343.93 o 
  -3  -1   2    10927.99    10942.68    316.51 o 
  -2  -1   2     5113.50     5331.25    136.48 o 
  -1  -1   2     2546.83     2767.28     77.91 o 
   0  -1   2     7248.87     7400.38    145.14 o 
   1  -1   2     7524.38     7749.71    151.01 o 
   2  -1   2    28279.66    25134.51    648.18 o 
   3  -1   2     4947.44     5118.54     85.22 o 
   4  -1   2        3.58       19.84      4.08 o 
   5  -1   2     4048.07     3964.37     70.30 o 
   6  -1   2     8777.58     8630.47    205.28 o 
   7  -1   2     4829.97     4908.77    176.00 o 
   8  -1   2     2755.00     3051.68    129.73 o 
   9  -1   2      121.80      147.52     43.15 o 
 -10   0   2      717.36      785.31     69.23 o 
  -9   0   2       89.92       67.77     30.98 o 
  -8   0   2     1148.92     1045.41     38.48 o 
  -7   0   2     8883.12     8919.45    151.81 o 
  -6   0   2     7577.66     7509.95    128.00 o 
  -5   0   2     2020.79     1972.85     47.66 o 
  -4   0   2       69.74       61.68      7.78 o 
  -3   0   2     6666.94     6742.66    132.83 o 
  -2   0   2     6812.66     7097.93    111.02 o 
  -1   0   2    23797.34    22515.81    421.91 o 
   0   0   2    17900.32    17591.31    274.28 o 
   1   0   2      415.78      493.23      9.21 o 
   2   0   2     3999.45     4011.82     84.08 o 
   3   0   2    12312.59    12160.15    239.64 o 
   4   0   2     8661.38     8615.42    140.02 o 
   5   0   2     3972.36     3769.06     89.76 o 
   6   0   2      198.91      166.46     19.19 o 
   7   0   2       38.61      127.71     34.51 o 
   8   0   2     1073.84     1195.53     80.32 o 
   9   0   2     3123.32     3604.04    155.14 o 
 -10   1   2     1792.69     1853.88     99.56 o 
  -9   1   2     4635.51     4407.81    164.70 o 
  -8   1   2     3486.13     3633.83    112.69 o 
  -7   1   2      182.86      189.20     13.92 o 
  -6   1   2     1026.06     1030.68     27.38 o 
  -5   1   2     4116.93     4269.23    125.16 o 
  -4   1   2    14866.47    14334.09    274.42 o 
  -3   1   2     7585.09     7137.25    112.85 o 
  -2   1   2     1177.61     1255.62     19.03 o 
  -1   1   2      896.29      987.90     18.39 o 
   0   1   2    25322.99    23168.61    444.11 o 
   1   1   2     5339.64     5367.05    108.04 o 
   2   1   2     5736.26     5662.48    115.75 o 
   3   1   2     2179.45     2181.04     40.54 o 
   4   1   2      187.31      208.81     23.10 o 
   5   1   2     3272.55     3027.05     76.76 o 
   6   1   2     9070.09     8701.23    188.22 o 
   7   1   2     4923.04     5161.47    190.02 o 
   8   1   2     1423.37     1398.21     86.56 o 
 -10   2   2      712.50      763.48     64.35 o 
  -9   2   2      179.07      207.22     35.69 o 
  -8   2   2     1863.59     1800.46     43.28 o 
  -7   2   2     4879.41     4698.03     86.22 o 
  -6   2   2     8198.37     7827.13    220.01 o 
  -5   2   2     2961.10     2754.90     53.45 o 
  -4   2   2        0.01       38.34      9.03 o 
  -3   2   2     4881.26     5004.07     88.86 o 
  -2   2   2    13236.78    13186.95    174.78 o 
  -1   2   2    15965.84    15806.19    238.93 o 
   0   2   2     8199.72     8308.73    113.18 o 
   1   2   2      553.32      540.58     18.21 o 
   2   2   2     4086.49     4110.07     87.72 o 
   3   2   2    14018.10    13316.00    263.75 o 
   4   2   2     9714.05     9449.13    185.20 o 
   5   2   2     7783.46     7044.96    154.00 o 
   6   2   2     1151.67     1082.35     70.17 o 
   7   2   2      748.70      712.70     62.58 o 
   8   2   2     2290.35     2427.08    122.41 o 
 -10   3   2     3093.05     2930.42    125.48 o 
  -9   3   2     3927.83     3817.39     77.24 o 
  -8   3   2     4373.99     4108.21     79.50 o 
  -7   3   2      495.19      491.01     20.12 o 
  -6   3   2     2293.95     2195.84     54.53 o 
  -5   3   2     4669.67     4341.37     87.78 o 
  -4   3   2    10456.69    10426.04    165.23 o 
  -3   3   2    11570.30    11508.64    154.82 o 
  -2   3   2     2474.85     2611.90     44.44 o 
  -1   3   2       37.81       48.85      5.12 o 
   0   3   2     7662.32     7528.96    103.13 o 
   1   3   2    12234.98    11753.21    185.78 o 
   2   3   2     6602.79     6374.60    106.19 o 
   3   3   2     1437.98     1488.03     42.50 o 
   4   3   2        7.80       22.84     12.00 o 
   5   3   2     1528.71     1452.62     48.80 o 
   6   3   2     4822.31     4394.49    170.89 o 
   7   3   2     3601.77     3737.48    158.40 o 
 -10   4   2      381.20      349.34     46.16 o 
  -9   4   2       91.59      110.37     16.32 o 
  -8   4   2     2508.90     2223.90    162.97 o 
  -7   4   2     6792.13     6236.61    107.52 o 
  -6   4   2     7156.85     6844.19    114.91 o 
  -5   4   2     5829.72     5773.24     97.33 o 
  -4   4   2       28.15       47.53      7.28 o 
  -3   4   2     4475.07     4632.86     76.67 o 
  -2   4   2     6451.89     6436.57    124.20 o 
  -1   4   2     6996.52     6961.16    134.56 o 
   0   4   2     2381.61     2466.62     50.21 o 
   1   4   2      611.69      645.53     15.37 o 
   2   4   2      859.10      844.92     22.73 o 
   3   4   2     8688.69     8402.41    174.78 o 
   4   4   2     8298.50     8055.18    180.89 o 
   5   4   2     2159.50     2123.85     82.12 o 
   6   4   2       55.37       31.03     34.99 o 
   7   4   2      547.83      534.16     66.24 o 
 -10   5   2     3240.50     3063.25    128.82 o 
  -9   5   2     3643.29     3533.18     73.93 o 
  -8   5   2     2729.79     2534.53     55.87 o 
  -7   5   2      870.67      872.73     60.32 o 
  -6   5   2      347.25      380.42     32.15 o 
  -5   5   2     4884.86     4986.25     86.88 o 
  -4   5   2     8654.61     8580.89    262.26 o 
  -3   5   2     6523.00     6640.42    131.23 o 
  -2   5   2     3216.23     3409.87     72.05 o 
  -1   5   2      788.41      763.10     19.12 o 
   0   5   2     6867.38     7148.04    100.49 o 
   1   5   2     9599.25     9451.54    131.62 o 
   2   5   2     6575.86     6527.55    110.02 o 
   3   5   2      517.87      545.28     21.79 o 
   4   5   2      372.82      393.93     23.01 o 
   5   5   2     1990.55     1990.94     86.18 o 
   6   5   2     2993.56     3555.78    136.95 o 
 -10   6   2      563.30      572.12     37.25 o 
  -9   6   2      186.93      201.07     19.90 o 
  -8   6   2     2008.01     1907.98     46.95 o 
  -7   6   2     7157.25     7130.86    152.25 o 
  -6   6   2     4822.35     4755.68     86.05 o 
  -5   6   2     2578.80     2488.54     43.55 o 
  -4   6   2        9.59       35.29     10.38 o 
  -3   6   2     4019.49     4021.84     86.02 o 
  -2   6   2     7471.36     7889.45    185.45 o 
  -1   6   2     9041.93     9321.74    201.99 o 
   0   6   2     2520.59     2440.93     58.42 o 
   1   6   2       63.48       83.56     15.80 o 
   2   6   2     1311.61     1339.09     41.69 o 
   3   6   2     3960.51     3779.07     88.80 o 
   4   6   2     4826.21     4889.36    158.21 o 
   5   6   2     2795.19     2952.95    117.57 o 
  -9   7   2     4481.36     4397.79     89.03 o 
  -8   7   2     3264.35     3086.79     66.56 o 
  -7   7   2      114.32      144.83     15.84 o 
  -6   7   2     1167.67     1150.27     45.72 o 
  -5   7   2     4078.59     3957.34    115.97 o 
  -4   7   2     8561.45     8615.89    172.30 o 
  -3   7   2     3505.95     3643.71     81.63 o 
  -2   7   2     1158.78     1200.56     36.79 o 
  -1   7   2      116.42      139.71     15.16 o 
   0   7   2     3745.63     3776.59     86.08 o 
   1   7   2     5257.96     5291.42    115.21 o 
   2   7   2     4496.71     4164.05    128.56 o 
   3   7   2      849.78      862.22     37.13 o 
   4   7   2       27.30        3.58     29.18 o 
  -9   8   2       83.29      117.73     34.24 o 
  -8   8   2     1634.73     1643.84     80.80 o 
  -7   8   2     4546.61     4344.43    150.59 o 
  -6   8   2     4190.30     4150.05     98.62 o 
  -5   8   2     1603.31     1576.67     47.09 o 
  -4   8   2        5.00       15.76     12.21 o 
  -3   8   2     2419.72     2429.06     62.54 o 
  -2   8   2     5747.58     5806.68    124.23 o 
  -1   8   2     6146.69     6068.57    136.35 o 
   0   8   2     1282.96     1260.14     42.54 o 
   1   8   2        7.74       15.50     15.67 o 
   2   8   2      994.30      938.81     56.28 o 
   3   8   2     2569.66     2595.27    103.81 o 
  -8   9   2     1671.30     1617.86     82.82 o 
  -7   9   2      111.89      150.70     32.54 o 
  -6   9   2     1022.36     1032.63     41.74 o 
  -5   9   2     2854.45     2875.04    153.42 o 
  -4   9   2     4352.13     4385.44    101.44 o 
  -3   9   2     2851.67     2949.25     74.85 o 
  -2   9   2      330.29      334.97     39.44 o 
  -1   9   2      380.68      407.87     27.94 o 
   0   9   2     2815.18     2924.56    155.92 o 
   1   9   2     4161.99     4289.95    145.10 o 
  -6  10   2     2646.73     2406.30    105.21 o 
  -5  10   2      893.02      893.02     40.08 o 
  -4  10   2      152.16      160.04     21.83 o 
  -3  10   2     2044.52     2119.70     95.24 o 
  -2  10   2     3404.54     3528.68     93.06 o 
  -1  10   2     3319.08     3358.41     88.64 o 
   1 -11   3     2912.22     2861.73     82.73 o 
   2 -11   3     1708.02     1678.46     60.40 o 
   3 -11   3       14.27        7.73     20.87 o 
   4 -11   3     1166.34     1165.78     83.05 o 
   5 -11   3     2376.80     2295.08    106.96 o 
  -1 -10   3     3028.87     2948.34     81.29 o 
   0 -10   3      872.59      836.29     72.90 o 
   1 -10   3       65.13       69.06     19.69 o 
   2 -10   3     2212.74     2137.88     75.54 o 
   3 -10   3     4520.07     4477.85    109.86 o 
   4 -10   3     3315.57     3348.06     90.20 o 
   5 -10   3     1539.88     1427.46     79.24 o 
   6 -10   3       17.62       28.75     30.55 o 
   7 -10   3     1230.55     1171.25     73.69 o 
  -3  -9   3     1619.71     1767.24     58.23 o 
  -2  -9   3       49.27       59.48     18.18 o 
  -1  -9   3     1331.10     1287.37     46.05 o 
   0  -9   3     3225.14     3148.97     81.18 o 
   1  -9   3     3450.80     3424.12     86.12 o 
   2  -9   3     3259.29     3165.64     81.71 o 
   3  -9   3      996.38     1006.94     59.93 o 
   4  -9   3      657.22      581.94     48.66 o 
   5  -9   3     4591.25     4587.02    161.87 o 
   6  -9   3     4736.29     4672.45    166.58 o 
   7  -9   3     2432.93     2236.84    103.25 o 
   8  -9   3      310.66      257.93     41.53 o 
  -4  -8   3      566.66      536.72     27.43 o 
  -3  -8   3     2316.56     2196.61     62.11 o 
  -2  -8   3     4248.00     4083.71     95.73 o 
  -1  -8   3     5612.37     5553.36    121.86 o 
   0  -8   3     1316.41     1211.38     41.33 o 
   1  -8   3       45.68       45.63     15.07 o 
   2  -8   3     3928.37     3868.86     91.88 o 
   3  -8   3     8179.96     8246.14    173.71 o 
   4  -8   3     4144.12     4280.72    149.14 o 
   5  -8   3      839.86      789.38     55.37 o 
   6  -8   3       23.68        8.77     24.25 o 
   7  -8   3      489.62      568.27     49.71 o 
   8  -8   3     1424.94     1684.42     86.69 o 
   9  -8   3     2400.11     2612.52    115.17 o 
  -5  -7   3     3308.14     3282.31    132.92 o 
  -4  -7   3     4671.43     4615.86     87.13 o 
  -3  -7   3     1596.81     1504.72     45.69 o 
  -2  -7   3       20.66       19.98     11.90 o 
  -1  -7   3     2586.04     2525.66     63.25 o 
   0  -7   3     7295.98     7059.54    292.49 o 
   1  -7   3     6096.10     6089.42    129.31 o 
   2  -7   3     2799.22     2766.89     69.54 o 
   3  -7   3       18.01       47.69     14.09 o 
   4  -7   3      426.22      447.77     38.97 o 
   5  -7   3     5799.20     5816.30    187.57 o 
   6  -7   3     7697.13     7627.29    167.43 o 
   7  -7   3     2237.80     2326.81     68.54 o 
   8  -7   3      400.22      412.82     30.39 o 
   9  -7   3      503.82      452.94     34.50 o 
  -5  -6   3      391.98      406.51     21.14 o 
  -4  -6   3      439.60      426.18     20.60 o 
  -3  -6   3     5283.08     5088.28    108.10 o 
  -2  -6   3     6557.61     6327.02    130.20 o 
  -1  -6   3     8533.10     8389.68    167.22 o 
   0  -6   3     1830.33     1768.22     47.17 o 
   1  -6   3      653.23      763.49     29.43 o 
   2  -6   3     7207.10     7574.07    155.49 o 
   3  -6   3    12788.47    13371.63    268.59 o 
   4  -6   3     8794.91     9001.60    213.64 o 
   5  -6   3     4653.06     4820.68    145.79 o 
   6  -6   3       36.42       43.61     14.06 o 
   7  -6   3     1331.91     1388.71     48.68 o 
   8  -6   3     4650.33     4801.02    200.22 o 
   9  -6   3     3763.16     3980.59    186.74 o 
  -6  -5   3     1890.22     1687.77     51.79 o 
  -5  -5   3     5053.13     4988.73    151.77 o 
  -4  -5   3     7099.20     7006.10    242.05 o 
  -3  -5   3     2589.31     2544.21     60.19 o 
  -2  -5   3      111.89      125.87      9.50 o 
  -1  -5   3     2808.13     2723.32     50.09 o 
   0  -5   3    11547.17    11577.76    179.00 o 
   1  -5   3     7668.16     7956.90    126.40 o 
   2  -5   3     7234.58     7390.88    125.13 o 
   3  -5   3       51.38       80.55      8.40 o 
   4  -5   3      614.13      660.33     21.05 o 
   5  -5   3     2098.70     2134.34    156.54 o 
   6  -5   3     8384.67     8374.17    143.55 o 
   7  -5   3     4054.93     4097.20    181.22 o 
   8  -5   3      343.09      332.30     40.72 o 
   9  -5   3      589.09      635.74     60.56 o 
  -8  -4   3     2440.47     2900.12    130.59 o 
  -7  -4   3     5234.27     5255.86    146.56 o 
  -6  -4   3     3578.76     3543.60    103.67 o 
  -5  -4   3      251.21      247.34     16.49 o 
  -4  -4   3      804.18      808.68     25.25 o 
  -3  -4   3     5556.94     5302.67     90.65 o 
  -2  -4   3     8216.76     7774.27    215.97 o 
  -1  -4   3     3494.46     3407.29     72.04 o 
   0  -4   3      827.73      825.30     25.73 o 
   1  -4   3       18.23       45.26      4.65 o 
   2  -4   3     5399.52     5559.30     92.27 o 
   3  -4   3    17503.24    17488.22    275.06 o 
   4  -4   3    10279.06    10169.16    174.20 o 
   5  -4   3     2791.61     2934.73    140.98 o 
   6  -4   3      619.63      715.66     48.69 o 
   7  -4   3     3020.23     3111.08    123.33 o 
   8  -4   3     3746.73     3927.70    152.13 o 
   9  -4   3     3881.09     3878.23    155.14 o 
  -8  -3   3      883.53      992.59     68.58 o 
  -7  -3   3        2.47       13.64     15.54 o 
  -6  -3   3     1023.23     1065.34     30.39 o 
  -5  -3   3     4679.56     4640.63     70.68 o 
  -4  -3   3    10040.67     9832.45    174.53 o 
  -3  -3   3     4545.05     4454.54     74.07 o 
  -2  -3   3        9.38       30.50      5.51 o 
  -1  -3   3     3679.00     1992.96     61.64 o 
   0  -3   3    19508.19    18775.70    431.20 o 
   1  -3   3    16168.73    15531.72    242.10 o 
   2  -3   3     7026.64     6990.82    113.65 o 
   4  -3   3     4414.96     4631.81    101.17 o 
   5  -3   3     8418.71     8653.85    167.62 o 
   6  -3   3     6119.15     6005.28    144.17 o 
   7  -3   3     3651.25     3806.41    145.18 o 
   8  -3   3      498.87      634.99     55.61 o 
   9  -3   3      831.34      918.33     72.67 o 
  -9  -2   3      440.45      483.27     56.33 o 
  -8  -2   3     3702.70     3808.42     98.97 o 
  -7  -2   3     6091.96     6066.36    136.36 o 
  -6  -2   3     3911.42     3920.61     72.26 o 
  -5  -2   3      724.79      733.77     29.15 o 
  -4  -2   3     3217.07     3171.45     54.50 o 
  -3  -2   3     5665.56     5580.05     89.26 o 
  -2  -2   3    12050.68    12164.57    186.78 o 
  -1  -2   3    17355.36    16985.34    258.64 o 
   0  -2   3     1153.15     1231.32     30.51 o 
   1  -2   3      492.08      329.04     16.07 o 
   2  -2   3     7877.41     8026.30    158.92 o 
   3  -2   3    15294.73    15398.10    300.07 o 
   4  -2   3     9099.50     8918.16    145.34 o 
   5  -2   3     2882.03     3019.82     75.19 o 
   6  -2   3       33.88       47.71     14.77 o 
   7  -2   3     2713.39     2807.66    118.46 o 
   8  -2   3     4459.57     4730.99    178.13 o 
   9  -2   3     5137.35     5755.10    213.44 o 
  -9  -1   3     3798.09     3765.31    150.46 o 
  -8  -1   3     1532.74     1553.76     51.21 o 
  -7  -1   3      200.58      251.40     20.95 o 
  -6  -1   3     3261.41     3204.11     77.95 o 
  -5  -1   3     7550.81     7347.10    118.65 o 
  -4  -1   3    11535.54    11326.50    176.73 o 
  -3  -1   3     7584.31     7763.15    105.39 o 
  -2  -1   3      858.56     1046.37     18.82 o 
  -1  -1   3     6053.18     6024.77    159.21 o 
   0  -1   3     8402.51     8365.15    148.61 o 
   1  -1   3    17807.54    17651.96    273.44 o 
   2  -1   3     9812.44     9871.84    156.55 o 
   3  -1   3      196.49      222.40     14.47 o 
   4  -1   3      328.46      336.06     20.11 o 
   5  -1   3     7296.71     7210.09    155.25 o 
   6  -1   3     6773.33     6587.92    147.35 o 
   7  -1   3     1969.69     1964.50     62.79 o 
   8  -1   3      323.00      362.42     49.69 o 
   9  -1   3      553.29      670.09     66.35 o 
 -10   0   3       34.93       44.01     35.91 o 
  -9   0   3      307.35      339.38     43.55 o 
  -8   0   3     2832.84     2922.59    112.35 o 
  -7   0   3     9085.78     8950.01    203.14 o 
  -6   0   3     4733.32     4543.71    446.46 o 
  -5   0   3     2234.45     2353.77     56.22 o 
  -4   0   3     1342.76     1409.49     37.17 o 
  -3   0   3    14791.52    14178.62    271.85 o 
  -2   0   3    12259.30    12072.31    231.46 o 
  -1   0   3    16928.49    16546.99    312.27 o 
   0   0   3     1597.41     1745.20     31.32 o 
   1   0   3     1412.29     1503.63     23.60 o 
   2   0   3     8995.48     8758.93    174.82 o 
   3   0   3     8608.56     8476.80    172.32 o 
   4   0   3     5817.45     5719.15    124.09 o 
   5   0   3     1394.23     1468.00     47.03 o 
   6   0   3      546.65      536.73     39.92 o 
   7   0   3     3793.75     3744.91     99.20 o 
   8   0   3     6437.38     6919.35    247.11 o 
   9   0   3     2275.82     2567.23    128.41 o 
 -10   1   3     3866.12     3774.65    153.90 o 
  -9   1   3     4081.64     4202.39    132.16 o 
  -8   1   3     1302.49     1290.64     40.29 o 
  -6   1   3     4786.06     4684.64    101.07 o 
  -5   1   3     8571.48     8210.65    164.41 o 
  -4   1   3     9943.80     9685.24    245.76 o 
  -3   1   3     3565.12     3547.23     82.93 o 
  -2   1   3     2192.19     2430.48     40.73 o 
  -1   1   3     8094.33     7985.37    153.86 o 
   0   1   3    22106.43    21047.22    328.90 o 
   1   1   3    12188.97    12316.13    167.09 o 
   2   1   3    11858.26    12266.71    278.55 o 
   3   1   3       23.61       55.13     10.87 o 
   4   1   3     2121.57     2087.28     56.55 o 
   5   1   3     5765.04     5623.25    127.95 o 
   6   1   3     8322.59     7497.45    167.40 o 
   7   1   3     2961.42     2847.23    127.15 o 
   8   1   3      128.64      159.50     43.28 o 
 -10   2   3       30.52       19.06     32.65 o 
  -9   2   3     1610.54     1602.61     43.64 o 
  -8   2   3     2389.04     2121.87    174.49 o 
  -7   2   3     5911.31     5765.97    123.30 o 
  -6   2   3     6112.56     5712.77    153.02 o 
  -5   2   3      624.68      619.67     16.88 o 
  -4   2   3     2603.25     2745.52     48.08 o 
  -3   2   3    14822.97    14538.65    193.02 o 
  -2   2   3    18114.45    18270.88    240.89 o 
  -1   2   3    11592.42    11706.29    160.08 o 
   0   2   3     2524.08     2791.90     42.20 o 
   1   2   3      166.47      232.38     15.33 o 
   2   2   3     8169.71     7992.31    162.70 o 
   3   2   3    12915.02    12207.99    244.61 o 
   4   2   3     5826.83     5547.22    123.74 o 
   5   2   3     1219.75     1147.70     43.82 o 
   6   2   3      586.83      551.98     33.60 o 
   7   2   3     1395.08     1352.23     88.74 o 
   8   2   3     2675.53     2943.18    144.62 o 
 -10   3   3     3705.92     3696.73    150.35 o 
  -9   3   3     3217.19     3077.06     67.05 o 
  -8   3   3     1731.72     1613.09     41.21 o 
  -7   3   3      306.27      278.65     19.13 o 
  -6   3   3     5643.90     5514.84    204.29 o 
  -5   3   3    12555.82    12425.96    196.29 o 
  -4   3   3    15912.80    16013.04    249.43 o 
  -3   3   3     3600.15     3893.34     56.26 o 
  -2   3   3        2.37       19.89      4.06 o 
  -1   3   3     4225.04     4414.75     63.51 o 
   0   3   3    17334.29    17392.88    314.67 o 
   1   3   3    10092.76    10009.01    161.06 o 
   2   3   3     2624.48     2666.82     63.63 o 
   3   3   3       52.69       64.51     12.61 o 
   4   3   3     1701.97     1695.72     51.82 o 
   5   3   3     4239.39     3959.82    100.01 o 
   6   3   3     3526.87     3418.98     93.91 o 
   7   3   3     1817.88     1762.86    104.41 o 
 -10   4   3      261.56      270.58     22.56 o 
  -9   4   3      728.98      698.06     35.67 o 
  -8   4   3     5321.73     5075.91    114.40 o 
  -7   4   3     4591.94     4447.74    100.43 o 
  -6   4   3     3266.64     3228.93     76.03 o 
  -5   4   3     1103.87     1134.35     26.85 o 
  -4   4   3     2374.69     2509.00     40.18 o 
  -3   4   3     7910.52     7997.82    110.71 o 
  -2   4   3    11661.20    11727.60    181.76 o 
  -1   4   3     7989.03     8362.02    130.92 o 
   0   4   3      230.42      241.88     12.86 o 
   1   4   3      720.98      786.46     21.61 o 
   2   4   3     4844.06     4608.43    101.36 o 
   3   4   3     8834.91     8432.28    177.20 o 
   4   4   3     4132.67     4173.15    195.51 o 
   5   4   3      659.00      619.82     35.40 o 
   6   4   3      325.10      376.33     56.01 o 
 -10   5   3     2460.47     2326.63     71.42 o 
  -9   5   3     2447.58     2367.49     56.58 o 
  -8   5   3      943.42      906.18     98.19 o 
  -7   5   3      561.56      557.22     27.47 o 
  -6   5   3     5346.92     5282.41    115.79 o 
  -5   5   3     8687.88     8743.46    123.15 o 
  -4   5   3     5999.32     6008.31     87.04 o 
  -3   5   3     1863.47     1957.17     41.53 o 
  -2   5   3       61.98       93.40     20.83 o 
  -1   5   3     4782.92     4932.07     81.98 o 
   0   5   3     8262.30     8485.90    119.33 o 
   1   5   3    10557.52    10310.19    144.26 o 
   2   5   3     2717.21     2674.43     46.46 o 
   3   5   3      100.13      111.90     15.73 o 
   4   5   3     1371.10     1439.49     40.89 o 
   5   5   3     4312.47     4741.84    160.55 o 
 -10   6   3       30.58       21.14     17.55 o 
  -9   6   3     1115.35     1144.39     37.77 o 
  -8   6   3     5014.07     4912.04    115.08 o 
  -7   6   3     6686.18     6443.62    140.66 o 
  -6   6   3     1519.02     1601.88     48.86 o 
  -5   6   3      362.54      378.09     15.32 o 
  -4   6   3     1353.30     1362.24     28.16 o 
  -3   6   3     7024.29     7320.50    145.48 o 
  -2   6   3     8912.39     9035.85    143.63 o 
  -1   6   3     4479.71     4637.42     79.40 o 
   0   6   3       99.61      111.42     13.41 o 
   1   6   3     1066.29     1021.25     35.07 o 
   2   6   3     3120.06     2982.01     73.44 o 
   3   6   3     3675.36     3600.89    122.76 o 
   4   6   3     3430.28     3545.20    127.93 o 
  -9   7   3     2022.60     1933.06     51.32 o 
  -8   7   3      640.09      604.13     33.13 o 
  -7   7   3      283.93      277.67     25.04 o 
  -6   7   3     2410.98     2404.95     66.41 o 
  -5   7   3     6497.71     6487.91    111.60 o 
  -4   7   3     5427.13     5566.05    183.11 o 
  -3   7   3      818.52      824.54     29.79 o 
  -2   7   3        9.39       29.69     11.81 o 
  -1   7   3     3299.22     3232.01     82.52 o 
   0   7   3     5475.05     5247.13    113.67 o 
   1   7   3     3996.81     4074.13     94.42 o 
   2   7   3     1636.66     1613.15     51.23 o 
   3   7   3      179.01      209.83     35.10 o 
  -9   8   3      888.27      848.62     61.74 o 
  -8   8   3     2141.65     2117.60     93.45 o 
  -7   8   3     4738.42     4732.60    163.32 o 
  -6   8   3     3008.69     2962.91    113.88 o 
  -5   8   3      137.95      132.20     14.73 o 
  -4   8   3     1102.93     1096.73     47.55 o 
  -3   8   3     3454.38     3569.31     93.02 o 
  -2   8   3     4380.85     4534.05    101.57 o 
  -1   8   3     2192.97     2242.49     60.96 o 
   0   8   3       45.53       44.69     37.55 o 
   1   8   3      625.78      570.11     32.01 o 
   2   8   3     3159.02     3124.42     83.28 o 
  -7   9   3      329.96      346.78     44.92 o 
  -6   9   3     2218.34     2302.11    100.88 o 
  -5   9   3     3687.02     3740.81     93.67 o 
  -4   9   3     3459.54     3517.21    145.30 o 
  -3   9   3      229.15      261.30     35.96 o 
  -2   9   3      389.33      398.04     26.37 o 
  -1   9   3     1490.50     1512.42     51.25 o 
   0   9   3     2935.14     2970.75     80.18 o 
  -4  10   3      879.35      915.59     80.09 o 
  -3  10   3     2329.43     2409.48     69.56 o 
   1 -11   4     2144.63     2146.45     69.09 o 
   2 -11   4     1218.55     1249.70     51.43 o 
   3 -11   4       10.53       11.76     21.06 o 
   4 -11   4     2329.69     2253.88    105.54 o 
   5 -11   4     4290.05     4080.95    157.97 o 
  -2 -10   4     2751.72     2536.30     74.71 o 
  -1 -10   4     1992.19     1891.58    114.34 o 
   0 -10   4       23.59       19.68     29.31 o 
   1 -10   4     1163.82     1125.36     56.37 o 
   2 -10   4     4472.76     4334.75    107.49 o 
   3 -10   4     5119.18     5154.31    123.50 o 
   4 -10   4     1538.84     1523.85     82.09 o 
   5 -10   4      156.80      129.71     36.61 o 
   6 -10   4      533.09      529.19     53.00 o 
   7 -10   4     2013.21     1954.31     97.62 o 
  -3  -9   4      510.58      425.61     31.04 o 
  -2  -9   4      377.68      349.55     26.89 o 
  -1  -9   4     2988.76     2851.54    125.90 o 
   0  -9   4     4387.00     4162.43    122.47 o 
   1  -9   4     3842.64     3844.95    101.61 o 
   2  -9   4      729.04      730.16     36.73 o 
   3  -9   4       38.70       63.85     19.65 o 
   4  -9   4     1429.40     1432.66     75.82 o 
   5  -9   4     5355.47     5303.75    182.19 o 
   6  -9   4     4050.86     4039.72    149.73 o 
   7  -9   4      695.47      651.35     55.69 o 
   8  -9   4        5.19        4.04     31.81 o 
  -4  -8   4     1511.90     1584.25     98.21 o 
  -3  -8   4     4083.68     3997.36    119.71 o 
  -2  -8   4     4157.39     4040.83     95.46 o 
  -1  -8   4     2316.72     2107.40     59.74 o 
   0  -8   4       20.77       36.52     21.94 o 
   1  -8   4     2127.46     2141.09     78.01 o 
   2  -8   4     6220.94     6303.34    166.30 o 
   3  -8   4     5313.31     5498.62    180.98 o 
   4  -8   4     1889.54     1758.66     82.12 o 
   5  -8   4        5.63       -6.86     21.53 o 
   6  -8   4     1331.80     1229.61     70.25 o 
   7  -8   4     4579.38     4434.94    158.10 o 
   8  -8   4     5361.19     5835.03    198.61 o 
  -6  -7   4     2293.97     2236.91     54.64 o 
  -5  -7   4     4098.24     3950.03     97.26 o 
  -4  -7   4     2619.67     2660.70    105.39 o 
  -3  -7   4      434.21      387.72     23.45 o 
  -2  -7   4      159.90      166.73     22.34 o 
  -1  -7   4     6585.00     6391.86    134.90 o 
   0  -7   4     7547.13     7566.30    156.58 o 
   1  -7   4     5517.30     5768.65    124.70 o 
   2  -7   4     1543.47     1567.92     48.59 o 
   3  -7   4      608.73      656.74     45.65 o 
   4  -7   4     2439.06     2503.81     99.00 o 
   5  -7   4     7327.80     7296.71    226.44 o 
   6  -7   4     7922.55     8272.18    180.43 o 
   7  -7   4     2397.00     2374.49     69.92 o 
   8  -7   4       85.43       89.99     22.50 o 
   9  -7   4     2054.39     2102.21    126.80 o 
  -6  -6   4      898.89      876.60     35.57 o 
  -5  -6   4       47.66       53.47     13.30 o 
  -4  -6   4     2775.30     2674.67     68.74 o 
  -3  -6   4     6521.25     6073.45    126.13 o 
  -2  -6   4     7141.32     6808.66    139.18 o 
  -1  -6   4     3254.89     3163.73     73.29 o 
   0  -6   4      286.41      318.35     35.96 o 
   1  -6   4      449.58      446.72     25.97 o 
   2  -6   4     9880.89    10299.61    215.83 o 
   3  -6   4    11001.83    11779.47    252.44 o 
   4  -6   4     4906.60     5208.85    141.02 o 
   5  -6   4        5.53       13.79      9.96 o 
   6  -6   4     2897.16     2931.13     77.00 o 
   7  -6   4     2651.81     2738.61     77.19 o 
   8  -6   4     3910.55     3966.31    239.40 o 
   9  -6   4     1768.81     1737.42    105.05 o 
  -7  -5   4      790.83      714.71     54.23 o 
  -6  -5   4     3697.20     3556.70     68.92 o 
  -5  -5   4     7527.10     7229.78    108.21 o 
  -4  -5   4     7662.81     6988.85    103.54 o 
  -3  -5   4      606.42      633.40     18.51 o 
  -2  -5   4      596.64      607.43     32.70 o 
  -1  -5   4     8171.42     8339.88    164.93 o 
   0  -5   4    14663.38    15044.60    231.21 o 
   1  -5   4     5938.24     6016.36     86.40 o 
   2  -5   4     1135.04     1176.62     26.54 o 
   3  -5   4     1108.44     1194.19     28.53 o 
   4  -5   4     4155.84     4341.16    117.06 o 
   5  -5   4     6673.31     6786.55    118.47 o 
   6  -5   4     4373.13     4317.54    103.36 o 
   7  -5   4     1511.93     1590.44     80.50 o 
   8  -5   4        5.00      -14.51     26.43 o 
   9  -5   4     2125.83     2162.20    108.74 o 
  -8  -4   4     4123.97     4674.71    180.47 o 
  -7  -4   4     3371.92     3455.16    131.17 o 
  -6  -4   4     1377.71     1338.42     36.70 o 
  -5  -4   4       24.00       49.23      8.53 o 
  -4  -4   4     3949.95     3834.58     67.91 o 
  -3  -4   4     7653.56     7443.22    123.66 o 
  -2  -4   4     9534.70     9673.51    244.05 o 
  -1  -4   4     5451.20     6036.85    173.34 o 
   0  -4   4      101.07      139.20     12.24 o 
   1  -4   4     2172.62     2149.08     40.38 o 
   2  -4   4    11804.10    11681.74    186.41 o 
   3  -4   4    13434.57    13138.88    219.65 o 
   4  -4   4     4703.78     4849.55    155.84 o 
   5  -4   4      249.46      257.52     19.49 o 
   6  -4   4     3452.75     3560.80     89.23 o 
   7  -4   4     4825.32     4991.29    212.19 o 
   8  -4   4     4119.65     3953.24    154.93 o 
   9  -4   4     2041.26     2078.47    106.80 o 
  -8  -3   4        3.12      -14.08     18.10 o 
  -7  -3   4     1748.26     1630.08     72.48 o 
  -6  -3   4     5596.84     5340.18     95.78 o 
  -5  -3   4     7618.67     7721.43    125.02 o 
  -4  -3   4     5434.85     5515.22     91.11 o 
  -3  -3   4      939.74      995.37     38.59 o 
  -2  -3   4     2388.01     2338.89     43.43 o 
  -1  -3   4    12773.35    12628.42    298.98 o 
   0  -3   4    20198.93    20480.34    399.36 o 
   1  -3   4    16328.35    15874.94    248.63 o 
   2  -3   4     1749.21     1777.68    107.00 o 
   3  -3   4     2126.05     2145.45     52.15 o 
   4  -3   4     6636.23     6603.44    139.17 o 
   5  -3   4    10482.33    10771.60    221.48 o 
   6  -3   4     6304.18     6393.97    143.66 o 
   7  -3   4     1458.27     1421.55     57.55 o 
   8  -3   4        6.91        2.13     29.07 o 
   9  -3   4     1790.36     1860.86    104.43 o 
  -9  -2   4     1536.13     1407.06     84.08 o 
  -8  -2   4     6616.59     6546.08    150.04 o 
  -7  -2   4     6393.28     6196.07    140.55 o 
  -6  -2   4     1375.33     1417.72     60.21 o 
  -5  -2   4      191.06      219.17     14.65 o 
  -4  -2   4     8213.27     8349.22    131.35 o 
  -3  -2   4    14123.91    14333.04    219.79 o 
  -2  -2   4    14288.32    14845.95    249.34 o 
  -1  -2   4     4254.95     4762.99    184.44 o 
   0  -2   4      369.53      412.08     15.10 o 
   1  -2   4     5325.05     5448.33     90.12 o 
   2  -2   4    10300.30    10038.54    187.54 o 
   3  -2   4    10465.33    10955.96    174.71 o 
   4  -2   4     6431.45     6720.87    142.63 o 
   5  -2   4      729.93      787.47     32.61 o 
   6  -2   4     1266.64     1275.43     46.47 o 
   7  -2   4     5086.08     4941.27    121.16 o 
   8  -2   4     3597.48     3474.44    146.12 o 
   9  -2   4      677.86      701.50     69.31 o 
  -9  -1   4     1714.38     1726.83    134.74 o 
  -8  -1   4        5.31       18.60     17.40 o 
  -7  -1   4     2540.38     2515.95     90.52 o 
  -6  -1   4     4732.75     4914.12    108.07 o 
  -5  -1   4     8812.73     8846.39    141.58 o 
  -4  -1   4     4645.72     4963.34     82.31 o 
  -3  -1   4     1232.65     1389.74     25.59 o 
  -2  -1   4      341.76      342.15     11.60 o 
  -1  -1   4    20130.25    19373.73    298.62 o 
   0  -1   4    19532.57    19109.88    300.18 o 
   1  -1   4    13492.25    13553.27    211.99 o 
   2  -1   4     1254.15     1404.43     27.59 o 
   3  -1   4     3389.93     3692.64     83.36 o 
   4  -1   4     7926.89     8049.45    168.59 o 
   5  -1   4     9124.22     9079.57    191.90 o 
   6  -1   4     3755.47     3684.77     94.20 o 
   7  -1   4      597.13      536.41     34.06 o 
   8  -1   4      316.38      309.61     47.77 o 
 -10   0   4      672.25      751.43     66.80 o 
  -9   0   4     1797.41     1817.36     59.77 o 
  -8   0   4     3394.92     3358.87     87.16 o 
  -7   0   4     6211.40     6397.81    136.75 o 
  -6   0   4     3344.27     3557.68     82.13 o 
  -5   0   4       18.91       35.51      5.17 o 
  -4   0   4     9457.72     9641.75    273.52 o 
  -3   0   4    14175.64    13737.38    334.87 o 
  -2   0   4    11652.04    11798.52    184.34 o 
  -1   0   4     2157.79     2153.90     47.34 o 
   0   0   4     1039.26     1129.25     23.09 o 
   1   0   4     6829.09     6938.14     96.52 o 
   2   0   4    17796.28    17595.89    277.36 o 
   3   0   4    10113.66    10254.84    207.83 o 
   4   0   4     3673.15     3733.24     98.74 o 
   5   0   4        2.50        9.26     12.86 o 
   6   0   4     1936.52     1817.03     59.21 o 
   7   0   4     3496.86     3313.61     92.91 o 
   8   0   4     4198.10     4126.76    172.31 o 
 -10   1   4     3128.97     3014.16    135.82 o 
  -9   1   4     1498.84     1429.84     92.44 o 
  -8   1   4       60.21       57.59     20.24 o 
  -7   1   4     3154.72     3061.24     74.53 o 
  -6   1   4     6632.18     6529.92    136.92 o 
  -5   1   4     9266.50     8974.63    180.34 o 
  -4   1   4     4439.68     4357.93     93.00 o 
  -3   1   4      749.30      940.70     27.70 o 
  -2   1   4     3064.85     3389.81     71.85 o 
  -1   1   4    15141.36    14821.31    235.08 o 
   0   1   4    13360.57    13608.29    184.94 o 
   1   1   4     7611.60     7528.43    105.02 o 
   2   1   4     1111.71     1134.30     24.86 o 
   3   1   4     1339.22     1488.62     43.48 o 
   4   1   4     5007.97     4942.17    112.54 o 
   5   1   4     8708.71     8323.59    180.63 o 
   6   1   4     3490.47     3308.35     90.12 o 
   7   1   4      573.74      506.99     35.55 o 
   8   1   4       84.91       87.31     41.48 o 
 -10   2   4      539.89      641.62     35.91 o 
  -9   2   4     4577.06     4051.13    337.14 o 
  -8   2   4     7655.55     7454.18    158.86 o 
  -7   2   4     4816.67     4723.98    105.81 o 
  -6   2   4     1794.39     1714.96     47.76 o 
  -5   2   4       17.72       27.87      9.81 o 
  -4   2   4     7873.22     7828.45    157.67 o 
  -3   2   4    15561.47    15997.84    307.99 o 
  -2   2   4    13305.30    13566.42    208.80 o 
  -1   2   4     3479.76     3657.53     64.07 o 
   0   2   4      502.24      620.63     14.86 o 
   1   2   4     4215.93     4357.55     75.49 o 
   2   2   4    11516.91    10939.81    177.17 o 
   3   2   4     6421.50     6207.73    134.41 o 
   4   2   4     1752.30     1690.12     51.74 o 
   5   2   4        5.29        9.34     15.95 o 
   6   2   4     1749.75     1607.87     57.79 o 
   7   2   4     2352.19     2146.82     73.43 o 
 -10   3   4     3993.58     3846.82    101.83 o 
  -9   3   4     3775.34     3617.55     76.56 o 
  -8   3   4      470.84      466.97     36.55 o 
  -7   3   4     2470.40     2350.03     62.40 o 
  -6   3   4     8396.38     8092.79    167.21 o 
  -5   3   4     6695.43     6561.90    136.95 o 
  -4   3   4     2810.02     2844.35     43.14 o 
  -3   3   4       54.06       92.75     13.44 o 
  -2   3   4     1654.95     1704.61     28.27 o 
  -1   3   4     7726.31     7682.88     96.20 o 
   0   3   4     9629.51     9804.68    196.31 o 
   1   3   4     4778.73     4636.83    100.81 o 
   2   3   4      216.12      232.70     17.35 o 
   3   3   4     1781.69     1676.37     49.56 o 
   4   3   4     3909.24     3687.48     92.48 o 
   5   3   4     4613.26     4485.75    112.35 o 
   6   3   4     2275.36     2109.83     70.59 o 
 -10   4   4     1147.22     1034.67     38.61 o 
  -9   4   4     3187.87     2973.29     79.21 o 
  -8   4   4     5372.87     5000.14    114.67 o 
  -7   4   4     2474.52     2424.71     64.42 o 
  -6   4   4      247.46      262.42     47.90 o 
  -5   4   4      220.03      224.29     18.69 o 
  -4   4   4     3966.43     4121.23     61.39 o 
  -3   4   4     9742.49    10076.56    138.03 o 
  -2   4   4     9739.33     9870.93    135.33 o 
  -1   4   4     1641.22     1665.03     33.48 o 
   0   4   4      656.35      669.01     17.05 o 
   1   4   4     3199.64     3181.99     74.52 o 
   2   4   4     5851.14     5706.09    124.69 o 
   3   4   4     4624.36     4594.49    107.39 o 
   4   4   4     1577.18     1533.37    106.45 o 
   5   4   4        0.40       -5.41     25.69 o 
   6   4   4     1682.18     1636.77     63.82 o 
 -10   5   4     2417.53     2351.52     59.49 o 
  -9   5   4      885.77      809.43     38.34 o 
  -8   5   4        4.88        8.45     16.12 o 
  -7   5   4     1536.70     1535.18     49.14 o 
  -6   5   4     6010.23     5897.50    128.73 o 
  -5   5   4     9497.92     9674.88    197.45 o 
  -4   5   4     2495.88     2592.18     42.90 o 
  -3   5   4       11.92       35.55      6.98 o 
  -2   5   4     2108.08     2179.17     50.83 o 
  -1   5   4     7142.73     7254.19    117.72 o 
   0   5   4     6897.09     7207.11    121.64 o 
   1   5   4     3428.53     3654.64     68.32 o 
   2   5   4       56.77       86.04     12.45 o 
   3   5   4      759.56      771.53     28.76 o 
   4   5   4     2345.21     2405.01     58.12 o 
   5   5   4     2568.55     2841.39    115.58 o 
  -9   6   4     2577.27     2538.02     72.77 o 
  -8   6   4     5280.52     5039.88    117.99 o 
  -7   6   4     3519.35     3454.20     86.68 o 
  -6   6   4      563.03      564.19     29.70 o 
  -5   6   4      826.19      904.43     35.20 o 
  -4   6   4     6082.54     6222.34    108.29 o 
  -3   6   4     6511.98     6754.88    113.00 o 
  -2   6   4     6095.91     6356.24    105.56 o 
  -1   6   4     1377.14     1446.10     33.84 o 
   0   6   4       84.64       85.94     13.90 o 
   1   6   4     1970.84     2038.36     55.31 o 
   2   6   4     3771.10     3710.51    123.78 o 
   3   6   4     2615.74     2679.76    102.87 o 
   4   6   4      879.88     1012.21     68.15 o 
  -9   7   4      878.50      876.47     62.62 o 
  -8   7   4        9.69       14.99     18.85 o 
  -7   7   4     1263.69     1291.88     46.63 o 
  -6   7   4     3238.81     3170.09     81.88 o 
  -5   7   4     6262.44     6129.00    195.51 o 
  -4   7   4     2288.15     2418.79     50.49 o 
  -3   7   4        7.70       20.90     11.36 o 
  -2   7   4     1065.15     1097.76     36.84 o 
  -1   7   4     2989.45     3226.52     77.06 o 
   0   7   4     2696.13     2808.78     87.54 o 
   1   7   4     2682.70     2698.92     99.59 o 
   2   7   4      217.77      240.44     37.06 o 
   3   7   4      655.44      600.94     51.46 o 
  -8   8   4     3254.10     3256.77    128.52 o 
  -7   8   4     1173.56     1196.31     67.88 o 
  -6   8   4       33.07       21.77     25.27 o 
  -5   8   4      643.52      666.16     50.12 o 
  -4   8   4     2918.80     3024.90     62.09 o 
  -3   8   4     3830.72     3855.57     94.00 o 
  -2   8   4     3237.34     3376.57     81.20 o 
  -1   8   4      707.34      712.62     32.55 o 
   0   8   4      177.75      171.48     25.85 o 
   1   8   4     1916.50     1954.39     60.51 o 
  -7   9   4     2234.98     2137.95     98.65 o 
  -6   9   4     3002.22     3082.87    124.89 o 
  -5   9   4     2793.41     3018.92    122.95 o 
  -4   9   4     1594.76     1646.30     54.61 o 
  -3   9   4       42.35       45.82     16.70 o 
  -2   9   4      850.24      925.49     40.39 o 
  -1   9   4     3280.40     3408.47     87.33 o 
   1 -11   5     1221.40     1277.07     53.46 o 
   2 -11   5       66.84      100.33     79.95 o 
   3 -11   5     1113.81     1116.24     75.36 o 
   4 -11   5     3145.29     2880.74    124.81 o 
  -1 -10   5      277.63      238.03     26.44 o 
   0 -10   5      374.98      366.06     29.76 o 
   1 -10   5     2514.32     2460.44     72.84 o 
   2 -10   5     5522.87     5551.39    134.83 o 
   3 -10   5     2860.54     2845.26    119.05 o 
   4 -10   5      578.04      575.13     53.32 o 
   5 -10   5       14.43       -5.41     26.73 o 
   6 -10   5     1808.30     1877.76     94.55 o 
  -3  -9   5        7.45        8.15     15.98 o 
  -2  -9   5     1951.12     1955.32     60.52 o 
  -1  -9   5     5499.79     5265.95    121.22 o 
   0  -9   5     5771.05     5883.33    167.50 o 
   1  -9   5     1940.32     1975.24     60.85 o 
   2  -9   5       40.87       41.48     18.89 o 
   3  -9   5     1539.37     1673.90     82.85 o 
   4  -9   5     4429.11     4428.43    159.15 o 
   5  -9   5     5412.13     5280.28    182.22 o 
   6  -9   5     1786.57     1643.78     84.46 o 
   7  -9   5       10.92       13.51     28.91 o 
  -4  -8   5     4432.89     4434.40    147.90 o 
  -3  -8   5     4101.36     4076.35     81.47 o 
  -2  -8   5     2850.10     2656.69     70.52 o 
  -1  -8   5      309.68      267.61     22.70 o 
   0  -8   5      864.84      877.58     38.41 o 
   1  -8   5     4561.52     4818.78    111.39 o 
   2  -8   5     8915.17     9318.30    194.68 o 
   3  -8   5     7198.16     7376.67    231.63 o 
   4  -8   5      636.71      689.12     51.89 o 
   5  -8   5     1033.39     1085.31     63.82 o 
   6  -8   5     2507.06     2531.83    105.10 o 
   7  -8   5     3828.88     4201.91    153.63 o 
   8  -8   5     2699.11     2795.93    118.51 o 
  -5  -7   5     3870.64     3692.32     88.61 o 
  -4  -7   5      392.62      389.44     26.78 o 
  -3  -7   5      304.28      242.91     44.01 o 
  -2  -7   5     3891.75     3805.01    108.83 o 
  -1  -7   5    10197.63    10037.16    201.68 o 
   0  -7   5     5794.03     5853.27    126.22 o 
   1  -7   5     3047.98     3110.40     77.53 o 
   2  -7   5       79.92       70.41     22.45 o 
   3  -7   5     2889.02     2905.42    109.30 o 
   4  -7   5     4596.68     4606.58    154.90 o 
   5  -7   5     6990.16     7012.83    219.28 o 
   6  -7   5     2693.28     2811.07     76.72 o 
   7  -7   5       76.84       80.48     20.16 o 
   8  -7   5      881.51      973.99     64.81 o 
  -6  -6   5       10.08       31.41     29.85 o 
  -5  -6   5      822.46      823.21     40.99 o 
  -4  -6   5     6123.12     5851.00    103.16 o 
  -3  -6   5     8994.46     8699.46    145.13 o 
  -2  -6   5     5071.88     4897.92    149.78 o 
  -1  -6   5      183.08      156.68     15.42 o 
   0  -6   5     1115.24     1206.96     54.40 o 
   1  -6   5     7083.38     7315.17    120.05 o 
   2  -6   5    11188.91    11475.89    185.60 o 
   3  -6   5     5057.16     5318.15    113.55 o 
   4  -6   5     1598.11     1696.81     62.31 o 
   5  -6   5     1585.42     1676.60     41.31 o 
   6  -6   5     4798.78     5091.17    152.75 o 
   7  -6   5     3413.24     3468.81     92.79 o 
   8  -6   5     3085.19     3233.64    114.20 o 
   9  -6   5      429.80      392.54     34.08 o 
  -7  -5   5     2869.00     2599.31    105.40 o 
  -6  -5   5     3809.06     3747.71    135.87 o 
  -5  -5   5     4281.80     4152.87     81.34 o 
  -4  -5   5     1043.58     1041.99     28.51 o 
  -3  -5   5      647.13      680.42     22.59 o 
  -2  -5   5     2670.49     2726.21     63.03 o 
  -1  -5   5    11160.80    11359.71    316.71 o 
   0  -5   5     8912.83     9586.77    151.95 o 
   1  -5   5     2145.70     2297.37     44.42 o 
   2  -5   5      313.27      419.11     17.59 o 
   3  -5   5     6681.67     6798.95    117.54 o 
   4  -5   5     7492.37     7603.76    130.48 o 
   5  -5   5     5474.47     5371.48    123.90 o 
   6  -5   5     1810.34     1943.14     94.74 o 
   7  -5   5       47.00       95.29     20.72 o 
   8  -5   5     2009.78     1945.75     99.67 o 
   9  -5   5     3527.10     3459.74    149.70 o 
  -8  -4   5     3049.37     3042.50    178.23 o 
  -7  -4   5     1296.82     1355.73     52.67 o 
  -6  -4   5       18.38       12.59     16.59 o 
  -5  -4   5     2794.67     2657.38     54.56 o 
  -4  -4   5     6377.56     6265.20    104.52 o 
  -3  -4   5     7456.62     7249.56    126.42 o 
  -2  -4   5     6980.00     7097.38    117.10 o 
  -1  -4   5       14.46       29.79      8.28 o 
   0  -4   5     4126.17     4505.03    137.86 o 
   1  -4   5     5468.03     5357.39     90.69 o 
   2  -4   5    13018.83    12601.49    201.88 o 
   3  -4   5     5570.94     5771.15    121.42 o 
   4  -4   5     1239.79     1193.13     48.10 o 
   5  -4   5      525.20      523.34     27.22 o 
   6  -4   5     8086.69     8602.79    185.70 o 
   7  -4   5     6987.47     7023.86    160.55 o 
   8  -4   5     3051.50     2830.41    128.01 o 
   9  -4   5      373.64      400.26     55.37 o 
  -8  -3   5      405.59      429.11     43.83 o 
  -7  -3   5     3308.27     3093.29     98.19 o 
  -6  -3   5     6746.77     6344.33    194.73 o 
  -5  -3   5     5009.24     4931.21    107.43 o 
  -4  -3   5     1858.59     1809.09     50.29 o 
  -3  -3   5      135.79      163.85      9.59 o 
  -2  -3   5     7819.66     8251.96    132.65 o 
  -1  -3   5    13956.26    14116.04    551.13 o 
   0  -3   5    13597.41    13725.69    221.49 o 
   1  -3   5     2932.59     2752.10     74.63 o 
   2  -3   5     1577.28     1466.58    125.69 o 
   3  -3   5     5958.37     5930.34    163.95 o 
   4  -3   5     7695.50     7801.94    163.39 o 
   5  -3   5     5418.58     5606.65    125.95 o 
   6  -3   5      845.88      823.32     40.55 o 
   7  -3   5       59.68       21.18     19.21 o 
   8  -3   5      729.96      818.74     46.35 o 
  -9  -2   5     2774.39     2679.63     79.56 o 
  -8  -2   5     4953.32     4838.96    119.56 o 
  -7  -2   5     2094.87     2084.77     82.74 o 
  -6  -2   5      197.54      237.80     29.28 o 
  -5  -2   5     3384.17     3540.60    117.97 o 
  -4  -2   5    15894.37    15911.42    244.26 o 
  -3  -2   5    11090.66    11640.05    226.17 o 
  -2  -2   5     5227.47     5719.30    116.37 o 
  -1  -2   5      514.20      562.80     20.80 o 
   0  -2   5     3579.29     3800.82     84.14 o 
   1  -2   5     8262.34     8328.26    135.21 o 
   2  -2   5     7333.85     7233.23    118.82 o 
   3  -2   5     5045.01     5279.86     88.94 o 
   4  -2   5      422.64      454.40     35.34 o 
   5  -2   5     1106.70     1175.88     41.96 o 
   6  -2   5     3700.39     3964.20    100.95 o 
   7  -2   5     5523.63     5689.07    138.12 o 
   8  -2   5     2551.60     2668.35     84.49 o 
  -9  -1   5      476.29      451.32     33.64 o 
  -8  -1   5      841.12      835.76     55.98 o 
  -7  -1   5     3145.20     3297.14     96.32 o 
  -6  -1   5     6625.56     6837.41    145.58 o 
  -5  -1   5     9321.14     9418.63    191.47 o 
  -4  -1   5      676.94      715.10     27.45 o 
  -3  -1   5      124.53      136.40      9.81 o 
  -2  -1   5     4814.10     4655.20     78.08 o 
  -1  -1   5     9331.92     8900.93    174.80 o 
   0  -1   5     4823.67     4579.67     78.08 o 
   1  -1   5     4851.65     4998.04     84.04 o 
   2  -1   5      134.18      175.46     21.12 o 
   3  -1   5     5973.66     6195.09    132.54 o 
   4  -1   5     8572.70     8364.56    176.32 o 
   5  -1   5     6346.06     6241.37    140.26 o 
   6  -1   5     1023.97     1019.15     44.14 o 
   7  -1   5      119.71      154.34     31.07 o 
   8  -1   5      948.72      992.80     52.12 o 
 -10   0   5     1686.19     1648.12     61.96 o 
  -9   0   5     2991.31     3084.85    160.88 o 
  -8   0   5     4118.79     4061.32     97.04 o 
  -7   0   5     1001.95     1059.37     38.71 o 
  -6   0   5      262.02      253.00     19.85 o 
  -5   0   5     3418.88     3434.34     79.57 o 
  -4   0   5    11698.57    11732.67    331.03 o 
  -3   0   5    13888.38    13349.96    259.82 o 
  -2   0   5     4694.07     4570.24     95.37 o 
  -1   0   5      477.42      607.16     26.28 o 
   0   0   5     2612.29     2789.30     43.44 o 
   1   0   5    12692.13    12750.84    174.45 o 
   2   0   5    10849.37    10695.29    147.35 o 
   3   0   5     2281.97     2176.39     57.83 o 
   4   0   5      800.29      812.28     33.96 o 
   5   0   5      840.81      838.03     37.46 o 
   6   0   5     2576.55     2622.67     76.92 o 
   7   0   5     3402.10     3365.78     96.36 o 
   8   0   5     2776.23     2534.71     84.09 o 
 -10   1   5     1562.62     1500.82     65.55 o 
  -9   1   5      532.39      537.36     32.32 o 
  -8   1   5     1733.83     1739.56     53.39 o 
  -7   1   5    12043.48    11538.33    233.33 o 
  -6   1   5     8399.76     8194.02    169.79 o 
  -5   1   5     6053.61     5993.03    126.97 o 
  -4   1   5      657.66      680.26     36.67 o 
  -3   1   5      515.39      516.53     20.80 o 
  -2   1   5     3602.93     3594.80     77.28 o 
  -1   1   5    14151.29    14172.97    226.77 o 
   0   1   5     9078.39     9301.30    129.82 o 
   1   1   5     3220.93     3303.28     50.60 o 
   2   1   5       57.69       77.60      7.34 o 
   3   1   5     3027.09     3109.31     76.77 o 
   4   1   5     6636.13     6542.41    145.04 o 
   5   1   5     4296.46     4311.04    107.06 o 
   6   1   5      899.97      813.69     41.55 o 
   7   1   5        2.67       -1.73     24.08 o 
 -10   2   5     1730.02     1727.64     50.26 o 
  -9   2   5     3563.98     3404.68     87.57 o 
  -8   2   5     2939.08     2968.73     77.23 o 
  -7   2   5     1236.87     1207.74     46.01 o 
  -6   2   5      154.28      156.56     17.07 o 
  -5   2   5     1828.30     1848.90     50.10 o 
  -4   2   5     7169.07     7277.69    149.34 o 
  -3   2   5     9641.00     9759.30    153.57 o 
  -2   2   5     9849.56     9782.24    192.48 o 
  -1   2   5       56.83       61.40      7.52 o 
   0   2   5     4360.21     4493.94     67.43 o 
   1   2   5     6023.18     6030.26    102.70 o 
   2   2   5     9273.28     8986.99    186.19 o 
   3   2   5     2687.45     2555.19     67.63 o 
   4   2   5      291.21      305.42     42.53 o 
   5   2   5      481.31      507.24     45.04 o 
   6   2   5     2646.14     2677.53     82.20 o 
 -10   3   5      721.64      692.59     32.43 o 
  -9   3   5       12.14       24.70     18.26 o 
  -8   3   5      308.15      293.30     29.22 o 
  -7   3   5     3851.60     3672.64     89.40 o 
  -6   3   5     8725.14     8520.29    177.27 o 
  -5   3   5     4915.21     5022.69    110.30 o 
  -4   3   5      377.40      425.97     75.50 o 
  -3   3   5     1398.10     1411.66     29.61 o 
  -2   3   5     5588.19     5758.47     94.61 o 
  -1   3   5     7872.66     7907.49    132.20 o 
   0   3   5     4999.58     5185.24     77.65 o 
   1   3   5     1363.22     1398.19     32.89 o 
   2   3   5      387.74      439.15     25.64 o 
   3   3   5     1788.93     1832.20     55.21 o 
   4   3   5     3505.03     3536.07     91.90 o 
   5   3   5     4455.79     4411.95    235.99 o 
   6   3   5      994.73     1014.92     51.39 o 
 -10   4   5     1496.83     1469.12     46.54 o 
  -9   4   5     3621.42     3465.32     90.35 o 
  -8   4   5     3992.24     3894.23     95.98 o 
  -7   4   5      520.66      516.77     29.50 o 
  -6   4   5       70.10       75.74     15.30 o 
  -5   4   5     2425.22     2429.18     62.67 o 
  -4   4   5     7361.29     7631.23    125.90 o 
  -3   4   5     4587.89     4864.11     71.38 o 
  -2   4   5     1736.84     1894.23     36.21 o 
  -1   4   5       23.86       28.19      7.20 o 
   0   4   5     2717.87     2736.47     60.89 o 
   1   4   5     6430.26     6071.48    105.95 o 
   2   4   5     6064.73     5750.54    128.58 o 
   3   4   5     3231.13     3082.84     81.30 o 
   4   4   5      207.69      191.13     24.68 o 
   5   4   5      638.84      687.01     42.26 o 
  -9   5   5      241.54      218.24     53.68 o 
  -8   5   5      882.08      875.95     41.15 o 
  -7   5   5     2938.79     2891.97     76.16 o 
  -6   5   5     7162.61     7149.95    193.13 o 
  -5   5   5     6589.45     6856.50    146.76 o 
  -4   5   5      177.33      187.29     17.50 o 
  -3   5   5     1188.43     1295.58     26.69 o 
  -2   5   5     5135.16     5282.84     78.76 o 
  -1   5   5     5882.43     5930.31     87.22 o 
   0   5   5     4179.81     4274.39     67.86 o 
   1   5   5     2218.54     2248.12     49.32 o 
   2   5   5       44.85       69.40     13.76 o 
   3   5   5     2548.93     2535.61     73.21 o 
  -9   6   5     3679.76     3665.64     96.38 o 
  -8   6   5     4353.50     4254.16    105.17 o 
  -7   6   5      873.95      933.85     42.15 o 
  -6   6   5       40.03       70.35     24.48 o 
  -5   6   5      836.82      892.93     36.39 o 
  -4   6   5     1885.28     1956.04     56.47 o 
  -3   6   5     4107.21     4295.21     77.15 o 
  -2   6   5     2459.14     2577.15     45.00 o 
  -1   6   5        1.16        9.91      8.60 o 
   0   6   5      868.84      906.06     47.75 o 
   1   6   5     4144.78     4202.85    135.76 o 
   2   6   5     3528.30     3452.21    120.72 o 
   3   6   5     1083.23     1195.83     70.38 o 
  -8   7   5      654.82      688.34     37.39 o 
  -7   7   5     2352.70     2400.35     70.01 o 
  -6   7   5     1810.87     1879.09     59.04 o 
  -5   7   5     2094.59     2158.54     63.54 o 
  -4   7   5      297.92      312.38     35.66 o 
  -3   7   5      406.57      438.20     20.89 o 
  -2   7   5     3457.72     3511.67     68.40 o 
  -1   7   5     4993.45     4951.85    166.30 o 
   0   7   5     2358.88     2292.47     87.58 o 
   1   7   5      388.47      390.09     39.40 o 
   2   7   5      153.11      122.68     35.82 o 
  -7   8   5     1230.76     1244.11     70.44 o 
  -6   8   5        4.17       23.55     29.66 o 
  -5   8   5     2103.86     2316.51    101.23 o 
  -4   8   5     3837.54     4003.49    145.05 o 
  -3   8   5     2667.31     2863.93     61.02 o 
  -2   8   5     1832.18     1946.67     47.94 o 
  -1   8   5        8.19       -0.95     18.26 o 
   0   8   5     1128.87     1196.07     66.83 o 
  -5   9   5     2128.65     2113.24    101.47 o 
  -4   9   5      269.87      335.04     47.08 o 
  -3   9   5      294.28      351.09     45.08 o 
   2 -11   6     1006.32     1030.62     73.34 o 
   3 -11   6     2762.26     2870.00    125.64 o 
  -1 -10   6       71.58       50.03     39.70 o 
   0 -10   6     2001.60     2067.21     66.30 o 
   1 -10   6     4074.47     4104.60    118.47 o 
   2 -10   6     4223.94     4283.79    157.08 o 
   3 -10   6     1045.21      996.87     69.71 o 
   4 -10   6      107.72       84.35     32.76 o 
   5 -10   6     2077.24     2095.34    100.13 o 
   6 -10   6     3477.24     3541.65    142.11 o 
  -3  -9   6      695.62      697.53     56.24 o 
  -2  -9   6     3080.11     3088.60     82.53 o 
  -1  -9   6     3786.49     3851.64    108.68 o 
   0  -9   6     1942.87     1975.34     61.21 o 
   1  -9   6       85.72       94.28     27.14 o 
   2  -9   6     1194.91     1183.31     68.77 o 
   3  -9   6     3852.15     3906.76    144.35 o 
   4  -9   6     4878.37     4751.28    167.12 o 
   5  -9   6     3163.88     3317.95    129.17 o 
   6  -9   6      205.44      230.64     40.32 o 
   7  -9   6      460.96      539.01     52.24 o 
  -4  -8   6     4548.29     4521.43    114.71 o 
  -3  -8   6     3713.01     3889.50     98.24 o 
  -2  -8   6      331.17      374.12     26.93 o 
  -1  -8   6      975.36      969.38     43.27 o 
   0  -8   6     3043.71     3152.74    126.64 o 
   1  -8   6     6219.97     6481.95    143.14 o 
   2  -8   6     4809.88     4949.97    167.66 o 
   3  -8   6     1406.01     1383.56     73.24 o 
   4  -8   6       68.71       50.71     26.48 o 
   5  -8   6     2497.54     2596.89    106.32 o 
   6  -8   6     3687.34     3789.30    140.69 o 
   7  -8   6     3058.55     3336.66    131.21 o 
  -5  -7   6     1468.97     1434.68     83.90 o 
  -4  -7   6       19.63       20.39     13.32 o 
  -3  -7   6      882.79      829.59     29.36 o 
  -2  -7   6     4741.06     4712.44    109.67 o 
  -1  -7   6     6889.13     7113.38    149.68 o 
   0  -7   6     4134.65     4387.29    117.38 o 
   1  -7   6      465.86      442.92     39.05 o 
   2  -7   6     1937.46     2026.98     85.62 o 
   3  -7   6     4881.88     5058.93    167.50 o 
   4  -7   6     5190.18     5235.73    172.18 o 
   5  -7   6     2406.52     2334.92     95.01 o 
   6  -7   6      274.14      311.85     21.30 o 
   7  -7   6      357.80      352.28     30.19 o 
   8  -7   6     2279.94     2445.94     78.46 o 
  -6  -6   6      186.29      143.78     36.74 o 
  -5  -6   6     2418.72     2376.50    103.89 o 
  -4  -6   6     4579.67     4689.41     86.52 o 
  -3  -6   6     4709.10     4784.17     87.35 o 
  -2  -6   6     2100.89     2217.39     48.63 o 
   0  -6   6     4555.08     4730.31    105.16 o 
   1  -6   6     7456.05     7822.85    157.25 o 
   2  -6   6     5644.11     5909.12    102.22 o 
   3  -6   6     1590.29     1666.72     38.43 o 
   4  -6   6        6.06       14.07      9.87 o 
   5  -6   6     3702.29     3837.05    102.40 o 
   6  -6   6     4705.35     5004.16    110.88 o 
   7  -6   6     3285.55     3088.01    137.26 o 
   8  -6   6      572.73      597.95     39.29 o 
  -7  -5   6     3319.89     3148.71    123.87 o 
  -6  -5   6     4012.45     3693.10    134.63 o 
  -5  -5   6     2151.26     2001.00     90.57 o 
  -4  -5   6      115.40      128.36     18.25 o 
  -3  -5   6     2521.31     2519.21     84.84 o 
  -2  -5   6     6686.21     7015.65    118.63 o 
  -1  -5   6     9426.68    10025.91    163.88 o 
   0  -5   6     3590.55     3893.90     83.81 o 
   1  -5   6      135.75      160.72     11.12 o 
   2  -5   6     2857.63     2851.30     55.14 o 
   3  -5   6     4743.83     4666.34    100.63 o 
   4  -5   6     5215.57     5231.73     94.56 o 
   5  -5   6     2854.83     2939.87    111.94 o 
   6  -5   6      362.80      388.84     27.34 o 
   7  -5   6      119.10      161.55     23.28 o 
   8  -5   6     2674.96     2798.68    174.30 o 
  -8  -4   6     1720.30     1651.09    119.40 o 
  -7  -4   6      104.29      116.82     22.98 o 
  -6  -4   6      645.93      680.61     50.71 o 
  -5  -4   6     4928.70     4565.24    153.36 o 
  -4  -4   6     7764.75     7544.59    124.43 o 
  -3  -4   6     3720.87     3780.07     70.49 o 
  -2  -4   6      748.53      822.52     24.47 o 
  -1  -4   6     1431.05     1482.98    132.65 o 
   0  -4   6     6801.12     6820.94    113.91 o 
   1  -4   6    10097.56     9738.04    168.86 o 
   2  -4   6     7867.05     7589.33    123.21 o 
   3  -4   6     1581.77     1566.12     45.05 o 
   4  -4   6       45.45       74.23     13.69 o 
   5  -4   6     2800.92     2793.43     73.31 o 
   6  -4   6     5424.67     5664.04    132.25 o 
   7  -4   6     3348.69     3518.08     95.78 o 
   8  -4   6     1027.82     1128.40     52.57 o 
  -8  -3   6     1972.29     1901.63     93.03 o 
  -7  -3   6     4428.30     4439.55    150.92 o 
  -6  -3   6     6140.11     5810.73    183.67 o 
  -5  -3   6     3386.26     3389.68    120.29 o 
  -4  -3   6       66.68       63.39     21.94 o 
  -3  -3   6     6232.91     6631.82    137.13 o 
  -2  -3   6    11669.40    12606.64    247.45 o 
  -1  -3   6     8669.74     9079.06    183.34 o 
   0  -3   6     6292.83     6463.14    111.53 o 
   1  -3   6     1908.87     1933.64     48.07 o 
   2  -3   6     1904.48     1810.74     54.20 o 
   3  -3   6     7638.33     7735.62    161.86 o 
   4  -3   6     8131.33     8124.72    171.62 o 
   5  -3   6     2898.33     2931.02     77.01 o 
   6  -3   6       27.39       49.33     18.58 o 
   7  -3   6      288.30      345.26     31.11 o 
   8  -3   6     1761.71     1742.49     74.96 o 
  -9  -2   6     3927.17     3856.80    106.21 o 
  -8  -2   6     2940.89     2808.90    107.74 o 
  -7  -2   6      138.61      132.18     29.07 o 
  -6  -2   6      582.78      702.06     47.77 o 
  -5  -2   6     3567.75     3688.79    124.54 o 
  -4  -2   6     5381.12     5654.32    174.41 o 
  -3  -2   6     5000.38     5273.03    117.17 o 
  -2  -2   6     1077.12     1203.51     34.33 o 
  -1  -2   6      662.72      701.63     24.77 o 
   0  -2   6     5032.26     4959.98    107.66 o 
   1  -2   6     8652.21     8638.19    141.28 o 
   2  -2   6     5981.41     6057.93    102.14 o 
   3  -2   6     1125.88     1205.62     39.57 o 
   4  -2   6       97.29      125.75     17.10 o 
   5  -2   6     2007.93     2103.70     62.30 o 
   6  -2   6     4843.15     4899.28    119.84 o 
   7  -2   6     4550.76     4634.43    119.43 o 
   8  -2   6     1174.27     1164.59     68.20 o 
  -9  -1   6       16.62       18.86     20.96 o 
  -8  -1   6     2776.19     2616.27    101.66 o 
  -7  -1   6     4291.06     4459.89    185.26 o 
  -6  -1   6     2570.40     2631.27     68.91 o 
  -5  -1   6      367.40      362.52     22.97 o 
  -4  -1   6      339.13      386.46     21.83 o 
  -3  -1   6     1754.22     1865.69     49.75 o 
  -2  -1   6    12655.58    12336.87    195.36 o 
  -1  -1   6    12010.36    11888.95    231.42 o 
   0  -1   6     3739.52     3895.77     59.26 o 
   1  -1   6      246.27      270.73     14.62 o 
   2  -1   6     3179.31     3330.03     67.05 o 
   3  -1   6     7811.61     7882.74    166.84 o 
   4  -1   6     8231.79     8204.45    175.81 o 
   5  -1   6     3058.72     3125.62     83.26 o 
   6  -1   6       88.51       89.56     20.35 o 
   7  -1   6      453.91      438.18     35.45 o 
  -9   0   6     3199.09     3288.45    178.05 o 
  -8   0   6     2603.07     2638.04     72.39 o 
  -7   0   6      296.88      327.73     24.34 o 
  -6   0   6      562.85      540.05     27.52 o 
  -5   0   6     7160.28     7142.17    150.52 o 
  -4   0   6    10099.03    10114.85    203.74 o 
  -3   0   6     8372.56     8329.99    168.81 o 
  -2   0   6     1658.46     1702.44     44.29 o 
  -1   0   6     2109.85     2279.95     44.91 o 
   0   0   6     6951.07     7103.77    101.81 o 
   1   0   6    10771.45    10928.67    152.02 o 
   2   0   6     3864.69     3958.51     91.90 o 
   3   0   6      956.28      925.08     35.61 o 
   4   0   6       66.14       66.70     16.82 o 
   5   0   6     2683.94     2686.06     76.81 o 
   6   0   6     3453.14     3436.24     95.78 o 
   7   0   6     3806.28     3761.14    129.01 o 
  -9   1   6        7.81        5.51     36.51 o 
  -8   1   6     1366.92     1307.38     72.36 o 
  -7   1   6     4053.34     3990.89     95.33 o 
  -6   1   6     5875.44     5775.31    127.17 o 
  -5   1   6     3258.16     3182.33    139.45 o 
  -4   1   6      295.81      323.23     20.40 o 
  -3   1   6     2669.46     2687.35     63.72 o 
  -2   1   6     7717.42     7690.34    154.82 o 
  -1   1   6     9225.24     9235.05    152.41 o 
   0   1   6     3362.05     3392.99     53.46 o 
   1   1   6      119.60      148.23      8.57 o 
   2   1   6     1481.54     1518.40     46.63 o 
   3   1   6     4076.00     3940.25     95.40 o 
   4   1   6     6877.38     6647.32    149.61 o 
   5   1   6     3549.40     3603.54     95.73 o 
   6   1   6      223.25      195.88     27.71 o 
 -10   2   6     2384.84     2510.49     75.14 o 
  -9   2   6     3653.52     3443.68     90.00 o 
  -8   2   6     2177.07     2030.33     61.21 o 
  -7   2   6      170.30      178.89     26.90 o 
  -6   2   6      371.75      367.24     23.82 o 
  -5   2   6     4814.96     4652.84    104.46 o 
  -4   2   6     7648.82     7736.73    160.00 o 
  -3   2   6     4688.39     4745.35     79.72 o 
  -2   2   6     1663.28     1627.70     43.16 o 
  -1   2   6      428.02      457.93     17.19 o 
   0   2   6     2278.53     2342.73     40.34 o 
   1   2   6     7571.27     7472.83    126.62 o 
   2   2   6     5041.71     4927.69    112.84 o 
   3   2   6      301.60      312.94     24.48 o 
   4   2   6      231.86      269.83     37.75 o 
   5   2   6     2749.75     2728.09     81.59 o 
   6   2   6     2993.89     2890.54    121.93 o 
 -10   3   6      529.40      494.45     34.67 o 
  -9   3   6       22.60        7.07     18.19 o 
  -8   3   6     2034.31     1981.06     61.56 o 
  -7   3   6     5566.76     5314.54    122.28 o 
  -6   3   6     5179.23     5189.55    117.60 o 
  -5   3   6     1492.40     1525.71     56.25 o 
  -4   3   6      482.76      495.38     24.34 o 
  -3   3   6     4634.22     4671.75     79.70 o 
  -2   3   6     5864.33     5938.74     98.32 o 
  -1   3   6     3962.45     4047.75     64.24 o 
   0   3   6     2309.34     2336.39     41.60 o 
   1   3   6       70.05       98.70     15.96 o 
   2   3   6     2550.33     2336.56     65.31 o 
   3   3   6     5056.61     4798.75    115.35 o 
   4   3   6     4829.93     4559.12    154.90 o 
   5   3   6     1613.73     1597.28     60.89 o 
  -9   4   6     4730.54     4571.12    113.86 o 
  -8   4   6     1970.04     1886.15     60.38 o 
  -7   4   6       41.38       44.49     16.61 o 
  -6   4   6     1411.75     1444.85     48.09 o 
  -5   4   6     4138.06     4022.80     94.32 o 
  -4   4   6     7125.86     7034.96    148.64 o 
  -3   4   6     7479.67     7611.31    125.13 o 
  -2   4   6     2492.46     2616.80     50.37 o 
  -1   4   6      506.11      510.18     16.99 o 
   0   4   6     4580.69     4670.09     86.15 o 
   1   4   6     5978.75     5782.02    129.89 o 
   2   4   6     4326.86     4162.82    101.75 o 
   3   4   6      668.38      611.64     34.76 o 
   4   4   6      236.13      218.11     27.34 o 
  -9   5   6       95.79       97.64     22.99 o 
  -8   5   6     1772.92     1760.32     76.29 o 
  -7   5   6     3340.86     3414.55     88.28 o 
  -6   5   6     5104.89     5164.09    118.81 o 
  -5   5   6     2163.03     2234.75     61.95 o 
  -4   5   6       98.77      122.71     19.10 o 
  -3   5   6     1250.28     1354.47     43.21 o 
  -2   5   6     6753.44     6907.78    101.30 o 
  -1   5   6     4746.73     4970.84     88.30 o 
   0   5   6     1259.09     1342.89     30.70 o 
   1   5   6        0.03       16.44     12.31 o 
   2   5   6     1264.72     1226.47     58.11 o 
   3   5   6     2538.05     2685.25     85.44 o 
  -9   6   6     2163.74     2144.09     69.22 o 
  -8   6   6     1582.45     1563.75     60.16 o 
  -7   6   6       30.18       22.59     18.79 o 
  -6   6   6     1415.56     1489.89     91.71 o 
  -5   6   6     4951.18     5034.16    116.52 o 
  -4   6   6     4048.81     4248.03    100.89 o 
  -3   6   6     2435.93     2549.11     97.22 o 
  -2   6   6      247.88      278.21     28.15 o 
  -1   6   6      520.50      536.86     28.53 o 
   0   6   6     2883.37     2805.00     99.83 o 
   1   6   6     3894.03     3824.91    128.52 o 
   2   6   6     1673.00     1857.06     84.81 o 
  -8   7   6     2074.82     2134.52     68.30 o 
  -7   7   6     2789.66     2854.63     81.01 o 
  -6   7   6     3570.23     3692.32     95.35 o 
  -5   7   6     1629.45     1649.83     95.70 o 
  -4   7   6      237.19      307.99     38.70 o 
  -3   7   6     2158.32     2321.33     97.11 o 
  -2   7   6     4438.91     4707.33     87.59 o 
  -1   7   6     3184.51     3230.93     81.09 o 
   0   7   6      849.78      846.90     52.27 o 
  -6   8   6      905.44      952.54     63.39 o 
  -5   8   6     3988.90     4297.22    156.78 o 
  -4   8   6     3159.00     3250.56    126.66 o 
  -3   8   6     1479.98     1485.03     79.62 o 
  -2   8   6      188.36      198.66     38.49 o 
  -1 -10   7     1147.46     1241.16     54.49 o 
   0 -10   7     2222.73     2378.37     73.31 o 
   1 -10   7     2510.21     2480.91    107.82 o 
   2 -10   7     2113.27     2251.24    103.76 o 
   3 -10   7       58.00       73.34     33.21 o 
   4 -10   7      704.03      672.00     61.21 o 
   5 -10   7     2346.97     2210.30    103.03 o 
  -3  -9   7     1682.63     1800.90    123.46 o 
  -2  -9   7     4572.18     4693.07    111.88 o 
  -1  -9   7     3186.97     3333.80     87.56 o 
   0  -9   7      796.70      848.65     69.72 o 
   1  -9   7      232.77      277.34     37.63 o 
   2  -9   7     3999.51     4168.80    151.88 o 
   3  -9   7     4799.93     4849.28    170.35 o 
   4  -9   7     3280.76     3258.95    128.12 o 
   5  -9   7     1023.40     1079.20     67.96 o 
   6  -9   7       77.29       71.06     31.54 o 
  -4  -8   7     4054.11     4537.87    170.86 o 
  -3  -8   7     2292.52     2427.70     57.81 o 
  -2  -8   7        2.50        1.68      8.38 o 
  -1  -8   7     2013.71     2210.41     79.37 o 
   0  -8   7     5684.43     5783.09    187.30 o 
   1  -8   7     4824.29     5101.32    171.59 o 
   2  -8   7     1347.38     1420.28     72.94 o 
   3  -8   7      265.21      254.76     35.04 o 
   4  -8   7      940.44      870.90     57.60 o 
   5  -8   7     3883.58     3908.61    143.43 o 
   6  -8   7     3381.29     3433.74    132.83 o 
   7  -8   7     2213.78     2216.22    101.85 o 
  -5  -7   7      303.30      370.41     51.97 o 
  -4  -7   7     1157.39     1236.82     76.74 o 
  -3  -7   7     2332.02     2495.21     55.59 o 
  -2  -7   7     4936.35     5258.92    101.06 o 
  -1  -7   7     4288.20     4555.18    108.74 o 
   0  -7   7      833.69      834.76     52.49 o 
   1  -7   7      433.62      549.56     45.57 o 
   2  -7   7     3570.28     3853.06    135.47 o 
   3  -7   7     5779.22     5549.89    180.33 o 
   4  -7   7     4709.16     4858.24    163.54 o 
   5  -7   7     1501.66     1454.14     72.67 o 
   6  -7   7       20.73       39.46     18.71 o 
   7  -7   7     1906.64     2078.20    101.79 o 
  -6  -6   7     1008.13      904.49     68.66 o 
  -5  -6   7     4244.35     4064.13    150.81 o 
  -4  -6   7     3597.45     3565.47    135.55 o 
  -3  -6   7     2471.70     2535.92     54.46 o 
  -2  -6   7        2.74       11.33     14.39 o 
  -1  -6   7     2551.76     2737.93     72.94 o 
   0  -6   7     3759.12     4102.13     76.30 o 
   1  -6   7     7227.80     7418.81    151.46 o 
   2  -6   7     1810.44     1901.37     44.38 o 
   3  -6   7        7.04       44.91     10.80 o 
   4  -6   7      813.85      844.69     28.24 o 
   5  -6   7     5057.83     5226.55    142.86 o 
   6  -6   7     4664.08     4665.55    115.87 o 
   7  -6   7     2100.64     2202.14     70.32 o 
  -6  -5   7     2161.29     2023.24     95.58 o 
  -5  -5   7      272.85      228.81     37.71 o 
  -4  -5   7     2008.43     1796.42     85.27 o 
  -3  -5   7     6512.53     6823.61    229.97 o 
  -2  -5   7     4672.52     4971.66    112.75 o 
  -1  -5   7     1496.84     1622.37     50.16 o 
   0  -5   7      865.36      953.26     27.50 o 
   1  -5   7      373.68      385.86     23.85 o 
   2  -5   7     6387.60     6489.86     97.88 o 
   3  -5   7     8820.29     8749.08    127.81 o 
   4  -5   7     7146.58     6873.68    151.64 o 
   5  -5   7      531.35      580.46     39.36 o 
   6  -5   7      131.19      165.95     23.68 o 
   7  -5   7     1235.95     1282.95     72.55 o 
  -7  -4   7      640.66      582.21     50.47 o 
  -6  -4   7     2297.25     2242.65     97.86 o 
  -5  -4   7     5300.49     5048.19    171.13 o 
  -4  -4   7     5703.05     5577.64    183.38 o 
  -3  -4   7     3787.68     3959.62     91.05 o 
  -2  -4   7      756.96      780.60     31.88 o 
  -1  -4   7     3492.72     3670.87     87.40 o 
   0  -4   7     8915.36     8852.49    145.94 o 
   1  -4   7     9414.74     8686.55    222.48 o 
   2  -4   7     4670.21     4552.49     84.39 o 
   3  -4   7       71.47       67.74     21.77 o 
   4  -4   7     1409.81     1417.09     45.72 o 
   5  -4   7     4165.17     4267.98    117.58 o 
   6  -4   7     4463.62     4466.89    111.18 o 
   7  -4   7     2587.33     2650.01    187.14 o 
  -8  -3   7     2593.68     2513.50    106.05 o 
  -7  -3   7     4154.47     4077.21    144.56 o 
  -6  -3   7     3687.18     3519.98    128.68 o 
  -5  -3   7      503.41      497.86     43.68 o 
  -4  -3   7       65.51      102.41     28.18 o 
  -3  -3   7     2869.90     3099.40    114.96 o 
  -2  -3   7    10515.23    11322.32    246.34 o 
  -1  -3   7     4732.52     4759.21    105.10 o 
   0  -3   7      437.72      459.16     21.12 o 
   1  -3   7      433.52      443.56     20.40 o 
   2  -3   7     5588.93     5769.93    100.53 o 
   3  -3   7     6411.33     6356.65    137.98 o 
   4  -3   7     4598.09     4429.11    104.61 o 
   5  -3   7      757.18      741.01     35.27 o 
   6  -3   7      343.76      371.68     30.36 o 
   7  -3   7     1431.03     1557.88     61.99 o 
  -8  -2   7      633.52      625.00     53.08 o 
  -7  -2   7      145.97      149.68     31.20 o 
  -6  -2   7     3632.29     3530.26    125.70 o 
  -5  -2   7     6547.44     6835.40    211.21 o 
  -4  -2   7     5111.71     5191.31    117.45 o 
  -3  -2   7     1816.03     1843.90     52.71 o 
  -2  -2   7       78.23      152.27     23.25 o 
  -1  -2   7     3043.42     3003.16     68.81 o 
   0  -2   7    10055.36     9944.19    163.15 o 
   1  -2   7     8418.02     8223.93    136.76 o 
   2  -2   7     1771.27     1763.91     65.34 o 
   3  -2   7      196.85      235.81     19.60 o 
   4  -2   7      909.08      926.11     37.61 o 
   5  -2   7     4283.07     4271.13    106.10 o 
   6  -2   7     4072.73     4146.14    108.46 o 
   7  -2   7     2220.70     2051.77     71.93 o 
  -9  -1   7      980.09      988.23     62.34 o 
  -8  -1   7     4126.18     3999.48    140.53 o 
  -7  -1   7     3820.44     3975.27     98.39 o 
  -6  -1   7     5375.64     5467.59    123.77 o 
  -5  -1   7      899.24      871.91     57.87 o 
  -4  -1   7     1955.84     2120.58     57.62 o 
  -3  -1   7     7135.79     6767.83    142.54 o 
  -2  -1   7    11692.43    11209.66    179.59 o 
  -1  -1   7     6348.21     6310.66    129.72 o 
   0  -1   7      528.47      507.08     15.44 o 
   1  -1   7     1088.54     1123.88     32.82 o 
   2  -1   7     4172.02     3973.63     93.81 o 
   3  -1   7     7197.49     6989.09    152.76 o 
   4  -1   7     5656.37     5382.40    125.14 o 
   5  -1   7      871.03      883.25     40.58 o 
   6  -1   7      369.20      384.51     31.73 o 
   7  -1   7     2973.16     2967.02    170.12 o 
  -9   0   7     3413.00     3459.91    133.03 o 
  -8   0   7      595.50      612.20     39.93 o 
  -7   0   7       80.10      101.38     19.30 o 
  -6   0   7     3497.79     3461.89    119.65 o 
  -5   0   7    10732.07    10796.29    286.43 o 
  -4   0   7     6168.95     6027.61    217.85 o 
  -3   0   7     2901.95     3057.12     72.92 o 
  -2   0   7      162.05      185.70     14.76 o 
  -1   0   7     3146.92     3094.84     69.61 o 
   0   0   7     7613.91     7426.58    107.61 o 
   1   0   7    14060.86    14185.20    196.10 o 
   2   0   7     4203.37     4335.09    102.26 o 
   3   0   7       18.97       77.41     42.82 o 
   4   0   7     1448.12     1449.54     63.35 o 
   5   0   7     3201.15     3224.43     89.49 o 
   6   0   7     3025.15     3069.60     91.04 o 
  -9   1   7      658.04      631.44     37.08 o 
  -8   1   7     4548.59     4492.69    109.58 o 
  -7   1   7     5505.64     5357.30    123.58 o 
  -6   1   7     2535.92     2576.98     69.44 o 
  -5   1   7      171.81      167.43     18.25 o 
  -4   1   7     1052.46     1139.22     38.39 o 
  -3   1   7     4902.56     4970.08    108.38 o 
  -2   1   7     7540.30     7341.07    150.26 o 
  -1   1   7     3848.56     3939.34     72.70 o 
   0   1   7     2044.95     2145.26     38.56 o 
   1   1   7      311.20      311.50     22.28 o 
   2   1   7     4262.55     4240.73    101.94 o 
   3   1   7     5001.72     4942.98    117.52 o 
   4   1   7     3530.03     3468.77     91.84 o 
   5   1   7      174.61      238.33     27.57 o 
   6   1   7      244.34      213.43     29.97 o 
  -9   2   7     2730.18     2668.69     78.29 o 
  -8   2   7      339.62      337.40     29.35 o 
  -7   2   7      661.22      679.62     34.93 o 
  -6   2   7     1921.58     1930.54     57.57 o 
  -5   2   7     5698.53     5787.68    128.01 o 
  -4   2   7     4807.33     4780.39    107.05 o 
  -3   2   7     1706.91     1775.65     49.61 o 
  -2   2   7      368.22      394.31     21.64 o 
  -1   2   7     7651.82     7783.35    114.19 o 
   0   2   7     8779.87     9018.92    142.95 o 
   1   2   7     6596.92     6529.93    144.53 o 
   2   2   7     1624.17     1654.62     53.77 o 
   3   2   7       26.18       20.98     27.52 o 
   4   2   7     2211.62     2128.55     68.10 o 
   5   2   7     3207.42     3107.71     91.28 o 
  -9   3   7     1474.26     1436.10     55.55 o 
  -8   3   7     3645.63     3521.92     92.94 o 
  -7   3   7     4644.63     4620.56    111.53 o 
  -6   3   7     3024.89     2930.07     77.16 o 
  -5   3   7        7.56       26.37     13.68 o 
  -4   3   7     2025.29     2090.66     94.35 o 
  -3   3   7     6402.37     6308.90    196.25 o 
  -2   3   7    11889.24    11818.38    187.52 o 
  -1   3   7     4722.40     4866.06     86.90 o 
   0   3   7      181.08      200.66     12.72 o 
   1   3   7      866.16      849.80     36.75 o 
   2   3   7     3527.18     3462.28     90.60 o 
   3   3   7     3536.84     3511.03     94.38 o 
   4   3   7     2680.87     2705.94     85.89 o 
  -9   4   7     2374.88     2235.49     90.64 o 
  -8   4   7      931.21      929.62     42.84 o 
  -7   4   7       98.34      111.93     21.47 o 
  -6   4   7     2843.93     2893.56     77.24 o 
  -5   4   7     4821.21     4729.11    109.66 o 
  -4   4   7     3740.04     3811.97     90.73 o 
  -3   4   7     1067.41     1095.83     38.65 o 
  -2   4   7       95.61      137.73     12.30 o 
  -1   4   7     2405.90     2465.89     46.90 o 
   0   4   7     5100.55     5049.20    118.49 o 
   1   4   7     4148.14     3902.95     98.04 o 
   2   4   7     1068.17     1045.19     51.02 o 
   3   4   7       12.39       18.59     19.28 o 
  -8   5   7     2702.06     2897.34     96.02 o 
  -7   5   7     2636.25     2718.40     77.36 o 
  -6   5   7     2275.33     2428.81     69.64 o 
  -5   5   7       49.01       48.28     16.83 o 
  -4   5   7     2099.90     2087.01     60.20 o 
  -3   5   7     4941.98     4978.29    112.81 o 
  -2   5   7     3891.48     4027.64     78.06 o 
  -1   5   7     1792.78     1798.44     42.19 o 
   0   5   7      134.39      200.50     17.94 o 
   1   5   7      699.87      665.31     28.74 o 
   2   5   7     2192.90     2164.96     54.56 o 
  -8   6   7      249.32      271.83     29.09 o 
  -7   6   7      324.92      341.48     28.50 o 
  -6   6   7     2885.15     2989.57     81.41 o 
  -5   6   7     4228.09     4238.20    103.55 o 
  -4   6   7     1772.99     1744.20     55.67 o 
  -3   6   7      455.14      486.27     30.31 o 
  -2   6   7      192.94      208.28     23.31 o 
  -1   6   7     1624.70     1716.02     71.38 o 
   0   6   7     3464.46     3448.92    118.89 o 
   1   6   7     3136.54     3244.63    116.76 o 
  -6   7   7     1161.90     1269.20     51.25 o 
  -5   7   7       16.45        9.40     17.26 o 
  -4   7   7      653.05      707.77     54.96 o 
  -3   7   7     3513.00     3881.67    140.20 o 
  -2   7   7     4474.99     4753.84    162.43 o 
  -1   7   7     1496.39     1529.82     71.14 o 
   0 -10   8     3474.78     3691.84    142.36 o 
   1 -10   8     2154.54     2134.80    101.36 o 
   2 -10   8      317.53      315.80     44.41 o 
   3 -10   8      143.37      130.94     36.74 o 
  -2  -9   8     3262.97     3442.36    162.30 o 
  -1  -9   8     1491.87     1557.85     57.89 o 
   0  -9   8        8.97        9.60     19.16 o 
   1  -9   8     1825.04     1950.51     91.70 o 
   2  -9   8     3939.19     4008.68    148.60 o 
   3  -9   8     3189.29     3261.30    127.39 o 
   4  -9   8     1992.97     2042.89     94.93 o 
   5  -9   8       42.83       47.80     30.90 o 
  -4  -8   8     2635.46     2838.21    126.80 o 
  -3  -8   8      271.27      284.52     47.02 o 
  -2  -8   8      907.86      989.80     44.20 o 
  -1  -8   8     3208.81     3234.30     87.74 o 
   0  -8   8     5852.15     6272.88    177.78 o 
   1  -8   8     4099.43     4190.74    148.76 o 
   2  -8   8      817.50      848.81     59.21 o 
   3  -8   8      116.38      120.93     29.61 o 
   4  -8   8     2506.38     2359.98    100.58 o 
   5  -8   8     3722.62     3690.00    138.88 o 
   6  -8   8     2789.19     2689.05    113.93 o 
  -5  -7   8      203.13      242.27     46.73 o 
  -4  -7   8     2115.50     2264.32    109.09 o 
  -3  -7   8     3805.73     3926.13    150.62 o 
  -2  -7   8     3181.43     3262.39     86.24 o 
  -1  -7   8     1122.83     1190.43     47.62 o 
   0  -7   8      498.20      515.76     56.43 o 
   1  -7   8      590.88      691.21     36.23 o 
   2  -7   8     4837.19     5147.99    364.15 o 
   3  -7   8     5758.64     5785.54    188.41 o 
   4  -7   8     1375.18     1367.15     70.79 o 
   5  -7   8       25.92       36.42     25.84 o 
   6  -7   8     1165.67     1260.69     73.80 o 
  -6  -6   8     2560.88     2338.12    111.08 o 
  -5  -6   8     2726.74     2525.67    112.83 o 
  -4  -6   8     1760.68     1733.38     89.84 o 
  -3  -6   8      821.29      847.51     62.96 o 
  -2  -6   8     1800.74     1915.80     59.19 o 
  -1  -6   8     7209.82     7784.23    229.67 o 
   0  -6   8     8415.67     8718.77    146.90 o 
   1  -6   8     4965.60     5224.51     95.31 o 
   2  -6   8       92.24      109.55     12.24 o 
   3  -6   8      775.25      809.19     27.93 o 
   4  -6   8     4300.92     4329.88     84.09 o 
   5  -6   8     5020.77     5229.24    100.31 o 
   6  -6   8     2549.30     2337.74     58.11 o 
   7  -6   8      720.17      700.54     34.11 o 
  -6  -5   8      839.80      716.57     62.28 o 
  -5  -5   8      252.54      269.45     43.36 o 
  -3  -5   8     8347.23     8143.90    258.12 o 
  -2  -5   8     9557.73    10194.82    375.83 o 
  -1  -5   8     2633.45     2894.19     77.08 o 
   0  -5   8        3.60       22.60     10.92 o 
   1  -5   8     2978.18     3076.50     54.40 o 
   2  -5   8     5051.43     5070.49     97.63 o 
   3  -5   8     6082.93     5493.82    323.16 o 
   4  -5   8     3070.70     2876.79     61.57 o 
   5  -5   8        6.19        2.84     31.85 o 
   6  -5   8      657.51      684.86     38.85 o 
   7  -5   8     3043.75     3099.94    108.46 o 
  -7  -4   8      738.30      609.45     55.80 o 
  -6  -4   8     3581.15     3282.15    127.58 o 
  -5  -4   8     5483.43     5568.49    188.19 o 
  -4  -4   8     1811.50     1971.83     92.83 o 
  -3  -4   8      496.42      520.63     47.56 o 
  -2  -4   8      370.82      399.62     25.48 o 
  -1  -4   8     6286.32     6402.55    140.85 o 
   0  -4   8     8731.41     7658.12    591.14 o 
   1  -4   8     5238.00     4923.97     92.11 o 
   2  -4   8      299.01      282.77     16.48 o 
   3  -4   8      620.44      619.61     30.42 o 
   4  -4   8     3518.60     3468.03     87.70 o 
   5  -4   8     6003.82     5822.19    134.79 o 
   6  -4   8     3999.20     4099.54    107.25 o 
   7  -4   8      589.92      634.85     43.04 o 
  -8  -3   8     2247.57     2175.55     99.02 o 
  -7  -3   8     2499.04     2332.50    102.95 o 
  -6  -3   8     1204.27     1313.02     74.10 o 
  -5  -3   8      265.75      306.81     38.92 o 
  -4  -3   8     5132.96     5365.06    179.04 o 
  -3  -3   8    10760.26    11586.79    340.91 o 
  -2  -3   8     6564.78     6850.22    145.12 o 
  -1  -3   8      517.08      561.09     26.73 o 
   0  -3   8      177.31      181.70     11.40 o 
   1  -3   8     3331.38     3150.98     61.86 o 
   2  -3   8     5985.55     5867.59    130.04 o 
   3  -3   8     4385.70     4206.60    100.68 o 
   4  -3   8     3132.02     3032.08    100.76 o 
   5  -3   8        0.15       15.44     17.93 o 
   6  -3   8     1820.91     1872.75     65.01 o 
   7  -3   8     2738.57     2787.90     88.13 o 
  -8  -2   8        0.02       29.58     31.03 o 
  -7  -2   8     1944.14     1957.51     89.12 o 
  -6  -2   8     5522.54     5893.84    193.33 o 
  -5  -2   8     5684.77     6112.16    196.43 o 
  -4  -2   8     2098.19     2266.97     91.78 o 
  -3  -2   8       54.38       88.95     25.13 o 
  -2  -2   8     1829.54     1820.00     76.28 o 
  -1  -2   8     4248.55     4346.60     95.13 o 
   0  -2   8     9441.11     9457.51    157.70 o 
   1  -2   8     5824.96     5633.09     99.12 o 
   2  -2   8      102.90      109.18     16.42 o 
   3  -2   8     2284.30     2344.22     66.64 o 
   4  -2   8     6416.35     6201.29    186.11 o 
   5  -2   8     4772.74     4707.05    127.98 o 
   6  -2   8     2517.63     2499.69     78.95 o 
  -8  -1   8     4178.64     4436.83    154.97 o 
  -7  -1   8     2602.17     2682.95     76.02 o 
  -6  -1   8      845.85      909.25     40.37 o 
  -5  -1   8      494.95      537.29     29.60 o 
  -4  -1   8     3358.60     3285.37     81.67 o 
  -3  -1   8     8967.34     8184.26    170.32 o 
  -2  -1   8     9474.43     8970.08    182.75 o 
  -1  -1   8     2152.17     2049.68     67.01 o 
   0  -1   8      196.05      219.08     17.53 o 
   1  -1   8     4013.13     3948.77    150.01 o 
   2  -1   8     8970.44     8542.56    182.70 o 
   3  -1   8     7220.20     6963.65    155.35 o 
   4  -1   8     1371.53     1358.85     50.62 o 
   5  -1   8        0.20       14.22     18.32 o 
   6  -1   8      975.33      993.40     50.97 o 
  -9   0   8     1292.25     1353.14     67.23 o 
  -8   0   8        0.27        8.19     19.89 o 
  -7   0   8     1006.79     1012.09     42.90 o 
  -6   0   8     5595.99     5543.89    144.90 o 
  -5   0   8     5973.62     5817.08    130.24 o 
  -4   0   8     3087.05     2951.11     74.64 o 
  -3   0   8      481.08      425.52     23.95 o 
  -2   0   8     2617.87     2682.84     65.72 o 
  -1   0   8     4321.30     4333.25     94.64 o 
   0   0   8     4340.44     4400.21     69.46 o 
   1   0   8     2515.59     2486.66     68.32 o 
   2   0   8       30.64       34.67     18.59 o 
   3   0   8      768.08      720.90     66.44 o 
   4   0   8     3344.17     3246.45     89.36 o 
   5   0   8     3080.70     3123.54     89.92 o 
  -9   1   8     2593.21     2574.54     77.65 o 
  -8   1   8     4389.05     4379.50    109.82 o 
  -7   1   8     2107.01     2257.14     67.88 o 
  -6   1   8      348.01      380.56     26.53 o 
  -5   1   8      543.12      529.52     29.89 o 
  -4   1   8     2855.96     2824.31     72.76 o 
  -3   1   8     6020.60     5914.57    128.14 o 
  -2   1   8     5088.91     5073.18    110.63 o 
  -1   1   8      748.60      799.40     24.75 o 
   0   1   8     1043.55     1137.67     30.87 o 
   1   1   8     5839.93     5604.22    128.82 o 
   2   1   8     3717.26     3721.15     95.62 o 
   3   1   8     3479.90     3409.69     91.84 o 
   4   1   8     1355.96     1259.46     51.28 o 
   5   1   8       38.80       53.56     23.15 o 
  -9   2   8     1465.71     1485.52     57.93 o 
  -8   2   8       32.33       -7.43     18.14 o 
  -7   2   8     1611.18     1630.48    103.65 o 
  -6   2   8     5790.36     5555.54    128.48 o 
  -5   2   8     8211.15     7814.81    168.03 o 
  -4   2   8     2037.13     2060.35     58.88 o 
  -3   2   8       36.56       44.83     13.52 o 
  -2   2   8     2023.37     2058.48     55.28 o 
  -1   2   8     5683.58     5926.69    103.59 o 
   0   2   8     5076.25     5204.11    166.23 o 
   1   2   8     2558.16     2406.14     69.63 o 
   2   2   8      136.58      137.39     21.15 o 
   3   2   8      587.53      521.27     33.92 o 
   4   2   8     3061.24     2917.57     86.52 o 
  -8   3   8     3594.73     3571.05     96.31 o 
  -7   3   8     3084.07     3086.35     85.29 o 
  -6   3   8      654.83      655.80     35.82 o 
  -5   3   8      679.64      656.59     33.10 o 
  -4   3   8     3410.36     3332.76     83.28 o 
  -3   3   8     5261.43     5267.05    117.63 o 
  -2   3   8     3212.17     3588.26     85.19 o 
  -1   3   8      548.98      576.91     24.29 o 
   0   3   8       10.06       25.15     16.22 o 
   1   3   8     2431.81     2426.97    105.15 o 
   2   3   8     4312.65     4306.31    110.31 o 
   3   3   8     2381.51     2249.93     73.28 o 
  -8   4   8       47.36       21.91     21.27 o 
  -7   4   8     1998.73     1903.60     62.84 o 
  -6   4   8     3631.50     3658.09     93.92 o 
  -5   4   8     3434.06     3511.15     89.54 o 
  -4   4   8     1852.81     1868.77     56.13 o 
  -3   4   8       13.93       38.88     14.95 o 
  -2   4   8      986.80     1042.49     32.76 o 
  -1   4   8     2993.58     3081.79     75.25 o 
   0   4   8     4301.70     4139.16    129.75 o 
   1   4   8     1813.98     1872.73     63.19 o 
   2   4   8       32.93       42.49     22.05 o 
  -8   5   8     2942.03     3047.60     88.37 o 
  -7   5   8     1565.80     1602.39     57.41 o 
  -6   5   8      230.68      268.63     26.80 o 
  -5   5   8      702.27      718.38     35.77 o 
  -4   5   8     2822.82     2935.49     78.07 o 
  -3   5   8     4061.51     4191.63    100.79 o 
  -2   5   8     2669.47     2783.54     61.06 o 
  -1   5   8      218.81      185.53     35.23 o 
   0   5   8      411.24      410.53     28.50 o 
   1   5   8     1827.81     1854.46     50.62 o 
  -6   6   8     3827.60     3908.81    101.84 o 
  -5   6   8     2780.49     2948.91     94.23 o 
  -4   6   8     1045.23     1094.55     44.71 o 
  -3   6   8        2.58       14.06     23.77 o 
  -1  -9   9      165.72      121.03     25.68 o 
   0  -9   9      436.51      463.07     35.31 o 
   1  -9   9     3318.31     3395.24    163.87 o 
   2  -9   9     7149.56     7629.77    481.61 o 
   3  -9   9     4062.30     4205.41    154.41 o 
   4  -9   9      381.72      408.33     46.21 o 
  -3  -8   9       10.48       -4.09     40.02 o 
  -2  -8   9     2567.55     3074.07    133.74 o 
  -1  -8   9     4179.40     4422.19    286.82 o 
   0  -8   9     3212.60     3509.41    221.96 o 
   1  -8   9      639.37      745.52    114.78 o 
   2  -8   9      150.57      156.62     36.20 o 
   3  -8   9     1661.11     1669.76     82.31 o 
   4  -8   9     3519.02     3674.72    138.83 o 
   5  -8   9     2475.80     2488.31    108.28 o 
  -4  -7   9     3036.77     3263.53    140.63 o 
  -3  -7   9     3930.01     4528.61    171.21 o 
  -2  -7   9     1467.27     1604.00     89.09 o 
  -1  -7   9        6.11        5.45     19.14 o 
   0  -7   9     2572.82     2812.12    106.73 o 
   1  -7   9     6005.72     6486.17    273.54 o 
   2  -7   9     4398.98     4459.39    110.24 o 
   3  -7   9     3250.71     3071.62    117.30 o 
   4  -7   9      259.20      252.92     37.12 o 
   5  -7   9      618.85      602.31     52.11 o 
  -5  -6   9     3197.98     3351.41    140.45 o 
  -4  -6   9      411.39      443.11     55.26 o 
  -3  -6   9       85.99      113.18     38.06 o 
  -2  -6   9     3440.91     3689.06    147.12 o 
  -1  -6   9     7071.88     7451.26    165.51 o 
   0  -6   9     6267.82     6454.82    115.26 o 
   1  -6   9     1006.73     1088.40     33.92 o 
   2  -6   9      288.22      262.22     18.07 o 
   3  -6   9     2204.75     2267.22     56.83 o 
   4  -6   9     4589.94     4545.06    150.56 o 
   5  -6   9     3495.03     3485.25     94.64 o 
   6  -6   9     1065.82     1111.95     40.44 o 
  -6  -5   9      137.74      114.58     41.18 o 
  -4  -5   9     4888.90     5012.15    182.59 o 
  -3  -5   9     6154.31     5961.13    206.44 o 
  -2  -5   9     1213.72     1340.07     83.63 o 
  -1  -5   9       54.59       48.17     17.63 o 
   0  -5   9      699.61      711.29     32.19 o 
   1  -5   9     4458.48     4399.95     75.38 o 
   2  -5   9     4585.80     4210.30    196.70 o 
   3  -5   9     3278.55     2889.23    188.71 o 
   4  -5   9      552.30      555.78     27.07 o 
   5  -5   9      671.12      698.54     43.50 o 
   6  -5   9     2955.48     3040.00    198.53 o 
  -7  -4   9     3094.11     3104.14    130.35 o 
  -6  -4   9     3999.06     3916.28    151.78 o 
  -5  -4   9     2621.19     2571.75    112.91 o 
  -4  -4   9      333.63      323.36     44.38 o 
  -3  -4   9      276.91      294.24     42.93 o 
  -2  -4   9     2419.46     2549.11    113.18 o 
  -1  -4   9     4760.47     4689.13    147.42 o 
   0  -4   9     6338.99     5999.63    106.29 o 
   1  -4   9     1822.88     1703.83     36.08 o 
   2  -4   9      369.42      390.38     20.95 o 
   3  -4   9     2859.08     2731.46     74.14 o 
   4  -4   9     4057.55     3881.67    111.05 o 
   5  -4   9     1498.33     1535.99     76.56 o 
   6  -4   9      417.19      392.41     33.03 o 
  -7  -3   9      925.21      989.60     68.77 o 
  -6  -3   9        2.24       29.36     33.35 o 
  -5  -3   9     1984.48     2045.68     98.54 o 
  -4  -3   9     4977.15     5258.77    182.35 o 
  -3  -3   9     6611.20     6868.43    223.10 o 
  -2  -3   9     2817.24     2750.22    109.63 o 
  -1  -3   9      158.74      130.43     16.75 o 
   0  -3   9     2697.86     2583.94     47.32 o 
   1  -3   9     5604.84     5119.62    116.85 o 
   2  -3   9     5169.83     5119.10    128.28 o 
   3  -3   9     1856.85     1716.39     55.72 o 
   4  -3   9       16.86       21.62     17.82 o 
   5  -3   9     1315.85     1335.24     87.14 o 
   6  -3   9     2120.41     2078.41     71.24 o 
  -8  -2   9      602.64      577.66     56.28 o 
  -7  -2   9     3109.25     3088.31    123.65 o 
  -6  -2   9     6400.34     6481.52    212.71 o 
  -5  -2   9     3126.04     3520.68    133.31 o 
  -4  -2   9      414.19      394.96     41.77 o 
  -3  -2   9      862.85      805.28     55.74 o 
  -2  -2   9     4970.75     4774.81    157.37 o 
  -1  -2   9     6527.01     6232.93    131.61 o 
   0  -2   9     5828.99     5565.37    100.44 o 
   1  -2   9     1974.94     1902.90     62.96 o 
   2  -2   9       12.92       29.22     17.45 o 
   3  -2   9     1883.05     1808.21     58.73 o 
   4  -2   9     4243.99     3951.25    102.36 o 
   5  -2   9     2840.98     2726.74     82.78 o 
  -8  -1   9     2343.83     2327.44    106.05 o 
  -7  -1   9      672.97      710.71     57.44 o 
  -6  -1   9       44.71       59.89     19.78 o 
  -5  -1   9     1370.21     1464.18     81.58 o 
  -4  -1   9     4137.88     3996.23     97.56 o 
  -3  -1   9     7162.15     6824.06    207.68 o 
  -2  -1   9     3752.68     3641.22     90.79 o 
  -1  -1   9      116.47      156.12     15.93 o 
   0  -1   9     2443.80     2412.86     52.33 o 
   1  -1   9     4258.54     4039.65     99.24 o 
   2  -1   9     2206.94     2090.40     63.49 o 
   3  -1   9     1483.44     1470.80     53.91 o 
   4  -1   9      225.96      275.69     55.03 o 
   5  -1   9      451.09      503.89     36.78 o 
  -8   0   9      971.55     1017.18     52.22 o 
  -7   0   9     2846.86     2907.63     81.94 o 
  -6   0   9     5828.21     5729.60    133.31 o 
  -5   0   9     2740.12     2675.48     73.81 o 
  -4   0   9       56.90       71.35     15.99 o 
  -3   0   9     1642.30     1482.66     66.68 o 
  -2   0   9     4653.55     4382.09     99.42 o 
  -1   0   9     4137.14     4190.84     77.39 o 
   0   0   9     3551.17     3538.93    108.19 o 
   1   0   9      666.40      637.45     33.78 o 
   2   0   9       94.55      122.31     21.27 o 
   3   0   9     1973.36     1972.18     65.14 o 
   4   0   9     3956.91     3811.31    103.42 o 
  -8   1   9     1865.31     1823.54     64.05 o 
  -7   1   9      693.92      676.90     37.75 o 
  -6   1   9      132.63      149.32     22.41 o 
  -5   1   9     2841.83     2681.40     74.08 o 
  -4   1   9     4078.03     3998.76     96.56 o 
  -3   1   9     5112.41     5036.99    114.16 o 
  -2   1   9     1698.93     1760.13     76.57 o 
  -1   1   9       68.81       81.68     14.26 o 
   0   1   9     1177.09     1191.46     46.94 o 
   1   1   9     5633.93     5339.96    127.79 o 
   2   1   9     4413.76     4241.31    108.84 o 
   3   1   9     1653.32     1633.29     74.35 o 
   4   1   9       10.49       34.81     22.09 o 
  -8   2   9      692.86      735.54     42.22 o 
  -7   2   9     2364.65     2386.33     73.74 o 
  -6   2   9     3921.85     3961.73    152.23 o 
  -5   2   9     2570.74     2491.73     71.61 o 
  -4   2   9      421.12      453.34     28.42 o 
  -3   2   9      585.96      604.28     31.03 o 
  -2   2   9     4680.54     4906.39    110.70 o 
  -1   2   9     4698.20     4894.10    162.06 o 
   0   2   9     3495.95     3353.47     90.13 o 
   1   2   9      626.91      568.46     48.15 o 
   2   2   9      207.03      253.08     34.95 o 
   3   2   9     1704.42     1748.04     74.97 o 
  -8   3   9     2325.02     2280.77     73.89 o 
  -7   3   9      637.90      623.31     60.08 o 
  -6   3   9       81.66       75.97     21.17 o 
  -5   3   9     2027.18     2034.57     63.27 o 
  -4   3   9     3062.53     3159.78     82.34 o 
  -3   3   9     2895.78     2974.23     90.21 o 
  -2   3   9     1158.88     1213.45     36.28 o 
  -1   3   9       10.27       39.81     26.19 o 
   0   3   9      744.12      758.96     41.11 o 
   1   3   9     2871.19     2868.74     84.85 o 
   2   3   9     2530.88     2397.98    116.76 o 
  -7   4   9     1819.96     1765.33     61.82 o 
  -6   4   9     3081.79     3162.01     87.79 o 
  -5   4   9     1836.71     1886.05     61.11 o 
  -4   4   9      186.76      184.70     32.43 o 
  -3   4   9      471.33      487.03     31.16 o 
  -2   4   9     2888.42     3058.29    112.95 o 
  -1   4   9     3388.63     3407.37    128.23 o 
   0   4   9     1460.82     1297.16     74.45 o 
   1   4   9       93.20       89.84     24.48 o 
  -6   5   9       35.02       45.16     21.32 o 
  -5   5   9     1063.52     1148.66     48.36 o 
  -4   5   9     2782.36     2890.93     80.23 o 
  -3   5   9     3126.19     3358.00     72.71 o 
  -2   5   9      903.55     1052.96     66.54 o 
  -1   5   9        5.65      -11.09     27.13 o 
  -2  -8  10     3305.19     3977.65    162.14 o 
  -1  -8  10     3120.08     3722.55    153.74 o 
   0  -8  10     1665.19     1860.72    262.26 o 
   1  -8  10       28.96       12.54     22.14 o 
   2  -8  10     1220.72     1246.24     72.29 o 
   3  -8  10     2465.69     2504.97    107.74 o 
  -3  -7  10     2437.82     3024.87    138.10 o 
  -2  -7  10      176.47      206.93     49.98 o 
  -1  -7  10      168.59      258.63     47.13 o 
   0  -7  10     2432.40     2656.63    103.54 o 
   1  -7  10     3923.28     4334.98    196.12 o 
   2  -7  10     3520.60     3721.42    135.87 o 
   3  -7  10     1076.95     1080.76     64.35 o 
   4  -7  10      230.37      226.74     36.93 o 
  -4  -6  10        4.13      -12.33     35.91 o 
  -3  -6  10     1291.38     1311.05     85.19 o 
  -2  -6  10     4825.87     5291.58    195.24 o 
  -1  -6  10     4389.77     5008.14    187.49 o 
   0  -6  10     2574.00     2597.81     76.81 o 
   1  -6  10       62.63       70.29     15.35 o 
   2  -6  10     1545.34     1541.68     42.35 o 
   3  -6  10     4319.76     4355.98     86.96 o 
   4  -6  10     3243.58     3220.24     90.07 o 
   5  -6  10     1649.46     1712.45     50.86 o 
  -5  -5  10     2568.46     2358.39    114.23 o 
  -4  -5  10     3566.11     3737.05    152.66 o 
  -3  -5  10     3429.33     3494.22    148.36 o 
  -2  -5  10      113.78       92.35     41.96 o 
  -1  -5  10      382.98      420.08     58.22 o 
   0  -5  10     2477.79     2449.48    105.61 o 
   1  -5  10     4515.24     2233.80     82.60 o 
   2  -5  10     2260.01     2066.87    121.39 o 
   3  -5  10      907.01      872.13     44.15 o 
   4  -5  10      144.00      137.09     18.75 o 
   5  -5  10     1153.13     1243.02     52.14 o 
  -6  -4  10     2843.58     2816.27    128.06 o 
  -5  -4  10      843.13      769.62     68.63 o 
  -4  -4  10      220.42      214.14     43.68 o 
  -3  -4  10     2057.92     2153.00    107.02 o 
  -2  -4  10     4131.99     3894.16    150.65 o 
  -1  -4  10     4313.80     4095.07     98.16 o 
   0  -4  10     1707.41     1694.82     42.63 o 
   1  -4  10       79.15       82.34     13.80 o 
   2  -4  10     1553.48     1381.72     38.96 o 
   3  -4  10     4877.31     4604.80    112.76 o 
   4  -4  10     4934.09     4778.01    143.15 o 
   5  -4  10     1277.00     1193.78     92.68 o 
  -6  -3  10      525.42      608.94     62.09 o 
  -5  -3  10     2815.94     3051.44    130.16 o 
  -4  -3  10     3953.55     4427.89    166.45 o 
  -3  -3  10     4206.52     4085.23    152.66 o 
  -2  -3  10      523.54      470.24     45.11 o 
  -1  -3  10     1517.50     1566.08     50.10 o 
   0  -3  10     4596.23     4523.94    101.84 o 
   1  -3  10     5236.72     4996.89    117.73 o 
   2  -3  10     2825.08     2670.07     75.44 o 
   3  -3  10     1005.95      991.09     43.98 o 
   4  -3  10       21.45       18.93     19.78 o 
   5  -3  10     1244.63     1233.57     53.89 o 
  -7  -2  10     3517.52     3662.20    147.42 o 
  -6  -2  10     2735.99     2935.43    125.72 o 
  -5  -2  10      606.68      628.05     55.74 o 
  -4  -2  10       37.83       46.32     28.23 o 
  -3  -2  10     2252.70     2341.51     99.78 o 
  -2  -2  10     3116.46     3061.58    114.12 o 
  -1  -2  10     2687.39     2654.34     69.17 o 
   0  -2  10     2467.11     2386.55     68.25 o 
   1  -2  10       71.76       89.54     18.43 o 
   2  -2  10     1168.99     1141.55     45.85 o 
   3  -2  10     3083.91     3071.73     86.46 o 
   4  -2  10     4067.69     3930.05    105.47 o 
  -7  -1  10      171.92      257.83     49.67 o 
  -6  -1  10      583.48      559.33     35.40 o 
  -5  -1  10     2469.21     2393.88     71.84 o 
  -4  -1  10     4232.62     4038.37    100.61 o 
  -3  -1  10     2484.04     2388.45     66.37 o 
  -2  -1  10      406.50      379.90     43.90 o 
  -1  -1  10      379.06      407.77     20.63 o 
   0  -1  10     4269.17     4149.36    103.41 o 
   1  -1  10     4689.49     4244.67    106.53 o 
   2  -1  10     2540.64     2413.09     73.39 o 
   3  -1  10      317.21      328.35     30.50 o 
   4  -1  10      357.91      355.95     33.93 o 
  -7   0  10     2330.50     2258.87    120.90 o 
  -6   0  10     3855.70     3797.95     99.39 o 
  -5   0  10      859.42      838.67     40.02 o 
  -4   0  10       28.21       45.15     17.93 o 
  -3   0  10     2446.73     2360.25     76.13 o 
  -2   0  10     5049.52     5220.04    117.37 o 
  -1   0  10     3125.03     3275.32    118.37 o 
   0   0  10      919.36      858.75     40.42 o 
   1   0  10        1.35        5.47     18.92 o 
   2   0  10     1118.26     1068.50     48.14 o 
   3   0  10     3489.34     3342.49    181.32 o 
  -7   1  10       94.52      104.06     24.98 o 
  -6   1  10     1395.12     1333.88     56.15 o 
  -5   1  10     2847.65     2804.93     79.03 o 
  -4   1  10     3239.49     3154.39     83.20 o 
  -3   1  10     2968.16     2993.86     78.63 o 
  -2   1  10      371.14      370.21     25.08 o 
  -1   1  10       82.43       67.32     26.97 o 
   0   1  10     2933.05     2815.93     81.71 o 
   1   1  10     5259.57     5138.47    197.03 o 
   2   1  10     2552.14     2441.31     77.21 o 
  -7   2  10     2785.35     2724.07    169.93 o 
  -6   2  10     3031.82     3050.18     86.54 o 
  -5   2  10     1243.12     1271.03     50.68 o 
  -4   2  10       15.27        8.18     17.00 o 
  -3   2  10     2183.44     2215.92     65.03 o 
  -2   2  10     3970.77     4066.56     99.63 o 
  -1   2  10     3246.50     3374.85    127.96 o 
   0   2  10      973.50     1074.88     48.36 o 
   1   2  10       10.07        6.14     21.37 o 
   2   2  10      295.67      287.90     32.85 o 
  -6   3  10      748.61      696.40     41.36 o 
  -5   3  10     3119.24     3118.06    101.51 o 
  -4   3  10     3300.63     3406.36     90.09 o 
  -3   3  10     2323.98     2470.02     70.97 o 
  -2   3  10      191.89      175.00     36.44 o 
  -1   3  10      456.84      486.28     50.63 o 
   0   3  10     1970.85     1818.98     91.38 o 
  -5   4  10      476.12      533.08     35.03 o 
  -4   4  10        6.34       13.79     18.95 o 
  -3   4  10     1507.81     1734.38     60.05 o 
  -2   4  10     3789.68     4180.19    154.17 o 
  -2  -7  11        3.39       10.77     40.21 o 
  -1  -7  11     1011.64     1164.01     87.96 o 
   0  -7  11     3757.42     4123.56    166.47 o 
   1  -7  11     3675.22     3888.48    141.44 o 
   2  -7  11     1766.01     1765.20     86.21 o 
  -3  -6  11     2812.25     3129.44    142.41 o 
  -2  -6  11     3110.07     3505.26    154.06 o 
  -1  -6  11     2253.65     2333.03    119.53 o 
   0  -6  11      284.01      361.29     53.43 o 
   1  -6  11      403.60      410.13     27.87 o 
   2  -6  11     1462.90     1482.33     43.76 o 
   3  -6  11     2764.39     2904.45    137.04 o 
  -4  -5  11     3103.38     3172.26    144.97 o 
  -3  -5  11     1383.21     1270.38     89.55 o 
  -2  -5  11       82.80       21.59     38.49 o 
  -1  -5  11     1575.85     1392.64     51.11 o 
   1  -5  11     2679.85     2575.63     69.51 o 
   2  -5  11      901.37      848.70     32.40 o 
   3  -5  11       14.30       31.46     16.26 o 
  -5  -4  11       77.96       78.70     46.48 o 
  -4  -4  11      416.05      467.41     59.54 o 
  -3  -4  11     3017.04     2939.63    133.45 o 
  -2  -4  11     4166.20     3851.79    152.88 o 
  -1  -4  11     3104.21     2985.17    166.65 o 
   0  -4  11      783.75      704.16     47.67 o 
   1  -4  11      471.81      473.36     28.94 o 
   2  -4  11     2759.75     2726.63    119.92 o 
   3  -4  11     4327.66     4089.22    106.22 o 
  -5  -3  11     4148.50     4316.22    170.24 o 
  -4  -3  11     3402.42     3447.69    143.51 o 
  -3  -3  11     1316.46     1464.88     83.92 o 
  -2  -3  11       60.46       56.33     28.96 o 
  -1  -3  11     1799.51     1768.87     55.87 o 
   0  -3  11     4108.69     4068.30    136.92 o 
   1  -3  11     3728.51     3505.17     73.92 o 
   2  -3  11     1153.04     1120.07     47.29 o 
   3  -3  11        7.01        2.30     18.36 o 
  -6  -2  11     2258.55     2655.40    126.42 o 
  -5  -2  11      169.11      164.08     44.63 o 
  -4  -2  11      922.54      849.59     67.37 o 
  -3  -2  11     3927.22     3901.72    146.37 o 
  -2  -2  11     4106.69     4285.43    151.45 o 
  -1  -2  11     2282.86     2234.17     91.11 o 
   0  -2  11      338.97      401.85     38.60 o 
   1  -2  11      358.43      375.12     29.58 o 
   2  -2  11     2136.12     2059.55     98.04 o 
   3  -2  11     3615.65     3507.79    131.54 o 
  -6  -1  11     2291.61     2349.01     75.14 o 
  -5  -1  11     3411.17     3258.39    137.22 o 
  -4  -1  11     2740.57     2629.71    112.20 o 
  -3  -1  11      760.95      704.04     48.11 o 
  -2  -1  11       17.45       33.35     16.59 o 
  -1  -1  11     2176.81     2200.64     91.65 o 
   0  -1  11     5602.80     5250.86    172.31 o 
   1  -1  11     3929.43     3624.02     98.81 o 
   2  -1  11      981.91      894.25     75.70 o 
  -6   0  11     1164.62     1179.10     64.70 o 
  -5   0  11       21.79       23.13     20.82 o 
  -4   0  11      982.90      878.44     40.56 o 
  -3   0  11     4559.77     4415.43    106.85 o 
  -2   0  11     4004.69     3999.78    141.04 o 
  -1   0  11     1858.99     1840.16     85.08 o 
   0   0  11      125.54      200.82     34.40 o 
   1   0  11      455.29      432.20     34.72 o 
   2   0  11     2089.34     2114.13     97.86 o 
  -6   1  11     1891.49     1889.59     65.61 o 
  -5   1  11     2653.80     2599.18     77.93 o 
  -4   1  11     2916.49     2775.04     78.95 o 
  -3   1  11      573.65      565.21     34.32 o 
  -2   1  11      202.90      236.05     37.55 o 
  -1   1  11     1736.59     1763.23     85.75 o 
   0   1  11     4375.15     4170.42    151.29 o 
   1   1  11     2792.94     2788.26     91.32 o 
  -5   2  11       25.63       29.73     20.00 o 
  -4   2  11      596.38      604.21     36.46 o 
  -3   2  11     3434.35     3552.29     92.29 o 
  -2   2  11     4121.07     4228.83    155.65 o 
  -1   2  11     1634.37     1643.08     86.08 o 
  -1  -5  12     2694.76     1575.42     70.44 o 
   0  -5  12     3684.44     3632.11    126.34 o 
   1  -5  12     2179.87     2050.21     86.26 o 
  -3  -4  12     4814.62     4712.04    184.29 o 
  -2  -4  12     2402.89     2323.84     72.04 o 
  -1  -4  12      881.80      890.07     56.09 o 
   0  -4  12      137.97       92.72     26.83 o 
   1  -4  12     2358.20     2253.39     92.13 o 
  -4  -3  12     1095.09      915.96     79.02 o 
  -3  -3  12        6.11      -31.36     32.86 o 
  -2  -3  12      753.11      720.65     39.14 o 
  -1  -3  12     3135.77     3005.19    112.61 o 
   0  -3  12     3789.15     3627.37    128.82 o 
   1  -3  12     1250.59     1190.83     94.76 o 
  -4  -2  12     1779.04     1783.58     99.48 o 
  -3  -2  12     3864.68     3768.44    146.31 o 
  -2  -2  12     2507.43     2568.89    104.00 o 
  -1  -2  12      400.97      403.71     41.88 o 
   0  -2  12      107.30      129.84     32.89 o 
   1  -2  12     1829.12     1649.94     61.18 o 
  -4  -1  12     1885.29     1935.57     66.53 o 
  -3  -1  12        2.36       -3.15     28.07 o 
  -2  -1  12     1102.79     1145.15     66.67 o 
  -1  -1  12     2936.68     3033.03    118.56 o 
   0  -1  12     3090.39     2916.00    115.95 o 
  -4   0  12     2376.38     2284.97     71.96 o 
  -2   0  12     2443.54     2725.06    113.66 o 
  -1   0  12      310.95      247.65     39.81 o 
                                                 
